# Supplementary material for: Dietary Restriction Induced Longevity Is Mediated by Nuclear Receptor NHR-62 in Caenorhabditis elegans
Source: PLoS Genet. 2013 Jul 25;9(7):e1003651. doi: 10.1371/journal.pgen.1003651 (PMC3723528; doi:10.1371/journal.pgen.1003651)
Supplement: Table S1 — Plate Aging. (XLSX) [file pgen.1003651.s009.xlsx]

## Sheet: Sheet1
Genotype	Median Lifespan	Mean Lifespan	Maximum Lifespan	% Change in Median	% Change in Mean	% Change in Max	Total Worms	Total Worms Omitted	Comparison	Log-Rank p Value	Comparison	Log-Rank p Value
nre-1;lin-15b (L4440)	12.9747	11.5397	21				91	39
nre-1;lin-15b (nhr-35i)	12.275	11.3548	21	-0.0539268	-0.0160181	0	86	35
eat-2;nre-1;lin-15b (L4440)	16.2667	14.9663	25	0.253724	0.296941	0.190476	90	12	nre-1;lin-15b (L4440) vs eat-2;nre-1;lin-15b (L4440)	p=1.23E-06
eat-2;nre-1;lin-15b (nhr-35i)	16.2857	14.9759	23	0.326738	0.318901	0.0952381	92	20	nre-1;lin-15b (nhr-35i) vs eat-2;nre-1;lin-15b (nhr-35i)	p=3.81E-09
nre-1;lin-15b (L4440)	12.6522	14	21				120	42
nre-1;lin-15b (pha-4i)	12.2	13.6522	21				120	28
nre-1;lin-15b (nhr-62i)	12.8571	14.1585	21				120	38
eat-2;nre-1;lin-15b (L4440)	15.7273	16.6837	25	0.243049	0.191691	0.190476	120	22	nre-1;lin-15b (L4440) vs eat-2;nre-1;lin-15b (L4440)	p=3.15E-07
eat-2;nre-1;lin-15b (pha-4i)	13.6471	15.0825	27	0.118611	0.104767	0.285714	120	23	nre-1;lin-15b (pha-4i) vs eat-2;nre-1;lin-15b (pha-4i)	p=5.38E-03	eat-2;nre-1;lin-15b (L4440) vs eat-2;nre-1;lin-15b (pha-4i)	p=0.107710
eat-2;nre-1;lin-15b (nhr-62i)	12.9167	14.3488	21	0.00462963	0.0134407	0	120	34	nre-1;lin-15b (nhr-62i) vs eat-2;nre-1;lin-15b (nhr-62i)	p=0.906508	eat-2;nre-1;lin-15b (L4440) vs eat-2;nre-1;lin-15b (nhr-62i)	p=4.20E-06
N2 (L4440)	18.1429	18.8889	28				75	30
eat-2 (ad465) (L4440)	23.6667	24.4091	38	0.304462	0.292246	0.357143	77	10	N2 (L4440) vs eat-2 (L4440)	p=1.13E-08
eat-2 (ad465) (nhr-4i)	23.0714	24.4783	34	0.271654	0.295908	0.214286	79	10	eat-2 (L4440) vs eat-2 (nhr-4i)	p=0.427423
eat-2 (ad465) (nhr-21i)	23.1818	23.9688	31	0.277738	0.268934	0.107143	75	11	eat-2 (L4440) vs eat-2 (nhr-21i)	p=0.098035
nre-1;lin15b (L4440)	14.0625	14.8571	22				120	43
nre-1;lin15b (nhr-49i)	9.95122	10.9775	15				120	31
nre-1;lin15b (nhr-4i)	13.6	14.6988	24				120	37
nre-1;lin15b (nhr-21i)	12.5882	13.5325	20				120	43
eat-2;nre-1;lin15b (L4440)	19.4737	19.8444	26	0.384795	0.335684	0.181818	120	30	nre-1;lin-15b (L4440) vs eat-2;nre-1;lin-15b (L4440)	p=5.55E-17
eat-2;nre-1;lin15b (nhr-49i)	14.0286	14.7976	22	0.409734	0.347992	0.466667	120	36	nre-1;lin-15b (nhr-49i) vs eat-2;nre-1;lin-15b (nhr-49i)	p=4.47E-28	eat-2;nre-1;lin-15b (L4440) vs eat-2;nre-1;lin-15b (nhr-49i)	p=1.18E-24
eat-2;nre-1;lin15b (nhr-4i)	19.3636	19.9231	26	0.423797	0.355422	0.0833333	120	16	nre-1;lin-15b (nhr-4i) vs eat-2;nre-1;lin-15b (nhr-4i)	p=1.82E-17	eat-2;nre-1;lin-15b (L4440) vs eat-2;nre-1;lin-15b (nhr-4i)	p=0.520728
eat-2;nre-1;lin15b (nhr-21i)	17.963	18.7757	24	0.426964	0.387456	0.2	120	13	nre-1;lin-15b (nhr-21i) vs eat-2;nre-1;lin-15b (nhr-21i)	p=5.90E-25	eat-2;nre-1;lin-15b (L4440) vs eat-2;nre-1;lin-15b (nhr-21i)	p=6.76E-04
nre-1;lin-15b (L4440)	11.875	13.9474	22				96	20
nre-1;lin-15b (nhr-62i)	11.9545	13.1452	22				96	35
eat-2;nre-1;lin-15b (L4440)	14.7229	16.4286	26	0.239822	0.177898	0.181818	96	75	nre-1;lin-15b (L4440) vs eat-2;nre-1;lin-15b (L4440)	p=9.623E-03
eat-2;nre-1;lin-15b (nhr-62i)	13.4167	14.6164	22	0.122307	0.111925	0	96	23	nre-1;lin-15b (nhr-62i) vs eat-2;nre-1;lin-15b (nhr-62i)	p=1.54E-02	eat-2;nre-1;lin-15b (L4440) vs eat-2;nre-1;lin-15b (nhr-62i)	p=6.52E-03
nre-1;lin-15b (L4440)	11.1765	13.3864	21				96	8
nre-1;lin-15b (nhr-62i)	13.1667	14.4521	21				96	23	nre-1;lin-15b (L4440) vs nre-1;lin-15b (nhr-62i)	p=0.227385
eat-2;nre-1;lin-15b (L4440)	16.2059	17.1687	22	0.45	0.28255	0.047619	96	13	nre-1;lin-15b (L4440) vs eat-2;nre-1;lin-15b (L4440)	p=2.24E-08	eat-2;nre-1;lin-15b (L4440) vs nre-1;lin-15b (nhr-62i)	p=5.23E-07
eat-2;nre-1;lin-15b (nhr-62i)	14.675	16.6049	21	0.114557	0.148967	0	96	15	nre-1;lin-15b (nhr-62i) vs eat-2;nre-1;lin-15b (nhr-62i)	p=8.39E-05	eat-2;nre-1;lin-15b (L4440) vs eat-2;nre-1;lin-15b (nhr-62i)	p=0.135044
N2 (L4440)	14.4	15.7188	26				75	43
eat-2 (ad465) (L4440)	21.4545	22.2712	33	0.489899	0.416855	0.269231	75	16	N2 (L4440) vs eat-2 (L4440)	p=1.19E-10
N2 (nhr-62i)	16.4286	17.5926	26	0.140873	0.119211	0	75	21	N2 (L4440) vs N2 (nhr-62i)	p=0.14717	eat-2 (L4440) vs N2 (nhr-62i)	p=1.28E-06
eat-2 (ad465) (nhr-62i)	17.7147	18.9298	28	0.0782879	0.0760111	0.0769231	75	18	N2 (nhr-62i) vs eat-2 (nhr-62i)	p=0.101956	eat-2 (L4440) vs eat-2 (nhr-62i)	p=2.83E-04
N2 (L4440)	12.697	14.5783	24				96	13
nhr-62 (tm1818) (L4440)	16.6667	17.4861	24	0.312649	0.199461	0	96	24	N2 (L4440) vs nhr-62 (L4440)	p=1.65E-05
N2 (daf-2i)	35.4274	33.9512	48	1.79022	1.32889	1	96	55	N2 (L4440) vs N2 (daf-2i)	p=2.50E-34	N2 (daf-2i) vs nhr-62 (daf-2i)	p=0.470989
nhr-62 (tm1818) (daf-2i)	35.3333	34.5102	48	1.12	0.973578	1	96	47	nhr-62 (L4440) vs nhr-62 (daf-2i)	p=7.91E-27	N2 (cco-1i) vs nhr-62 (cco-1i)	p=0.023730
N2 (cco-1i)	26.2774	26.9516	41	1.06958	0.848747	0.708333	96	34	N2 (L4440) vs N2 (cco-1i)	p=2.27E-27
nhr-62 (tm1818) (cco-1i)	30.4444	30.5278	43	0.826667	0.74583	0.791667	96	24	nhr-62 (L4440) vs nhr-62 (cco-1i)	p=8.04E-30
N2 (L4440)	14.2941	16.0215	25				120	27
nhr-62 (tm1818) (L4440)	14.9	16.3011	25	0.0423868	0.0174497	0	120	27	N2 (L4440) vs nhr-62 (L4440)	p=0.596137
N2 (cco-1i)	29		>30	1.02881			120	37	N2 (L4440) vs N2 (cco-1i)	p=1.87E-31	N2 (cco-1i) vs nhr-62 (cco-1i)	p=0.491045
nhr-62 (tm1818) (cco-1i)	29.75		>30	1.08128			120	43	nhr-62 (L4440) vs nhr-62 (cco-1i)	p=5.99E-33
N2 (L4440)	13.75	16.4891	26				120	28
nhr-62 (tm1818) (L4440)	15.55	16.29	26	0.131	-0.012	0	120	35	N2 (L4440) vs nhr-62 (L4440)	p=0.122077
N2 (daf-2i)	41.9091	57.7347	54	2.04793	2.50138	1.07692	120	47	N2 (L4440) vs N2 (daf-2i)	p=3.29E-35	N2 (daf-2i) vs nhr-62 (daf-2i)	p=0.606128
nhr-62 (tm1818) (daf-2i)	41.9506	52.5085	56	1.69779	2.22254	1.15385	120	37	nhr-62 (L4440) vs nhr-62 (daf-2i)	p=5.94E-32	N2 (cco-1i) vs nhr-62 (cco-1i)	p=0.071717
N2 (cco-1i)	26.4941	29.0875	47	0.926845	0.764041	0.807692	120	37	N2 (L4440) vs N2 (cco-1i)	p=3.77E-23
nhr-62 (tm1818) (cco-1i)	28.5	31.7284	47	0.832797	0.94723	0.807692	120	37	nhr-62 (L4440) vs nhr-62 (cco-1i)	p=1.16E-34
N2 (L4440)	12.88	14.92	24				96	20
nhr-62 (tm1818) (L4440)	16.29	17.25	24	0.264188	0.156085	0	96	40	N2 (L4440) vs nhr-62 (L4440)	p=0.014712
N2 (let-363i)	17.5	19.14	29	0.358447	0.282943	0.208333	96	16	N2 (L4440) vs N2 (let-363i)	p=1.72E-07	N2 (let-363i) vs nhr-62 (let-363i)	p=0.835237
nhr-62 (tm1818) (let-363i)	20.75	20.76	28	0.274123	0.203704	0.166667	96	24	nhr-62 (L4440) vs nhr-62 (let-363i)	p=1.46E-07
N2 (L4440)	13.8	15.92	28				96	13
nhr-62 (tm1818) (L4440)	16.88	17.54	26	0.223359	0.101902	-0.0714286	96	35	N2 (L4440) vs nhr-62 (L4440)	p=0.186265
N2 (let-363i)	14.7	17.97	29	0.0652174	0.128901	0.0357143	96	16	N2 (L4440) vs N2 (let-363i)	p=1.21E-03	N2 (let-363i) vs nhr-62 (let-363i)	p=0.024963
nhr-62 (tm1818) (let-363i)	21.25	20.78	30	0.258711	0.184679	0.153846	96	20	nhr-62 (L4440) vs nhr-62 (let-363i)	p=3.15E-08
nre-1;lin-15b (nhr-35i)	11.3571	13.1081	20				120	46
nre-1;lin-15b (nhr-62i)	12.875	14.1667	22				120	42
nre-1;lin-15b (C40H1.8i)	11.7292	13.4845	20				120	23
eat-2;nre-1;lin-15b (nhr-35i)	17.75	18.2273	25	0.562893	0.390534	0.25	120	32	nre-1;lin-15b (nhr-35i) vs eat-2;nre-1;lin-15b (nhr-35i)	p=4.96E-17	eat-2;nre-1;lin-15b (nhr-35i) vs nre-1;lin-15b (C40H1.8i)	p=1.44E-16
eat-2;nre-1;lin-15b (nhr-62i)	14	14.6234	22	0.0873786	0.0322383	0	120	43	nre-1;lin-15b (nhr-62i) vs eat-2;nre-1;lin-15b (nhr-62i)	p=0.100762	eat-2;nre-1;lin-15b (nhr-35i) vs eat-2;nre-1;lin-15b (nhr-62i)	p=1.11E-08
eat-2;nre-1;lin-15b (C40H1.8i)	14.9167	15.1402	25	0.271758	0.122781	0.25	120	13	nre-1;lin-15b (C40H1.8i) vs eat-2;nre-1;lin-15b (C40H1.8i)	p=3.11E-04	eat-2;nre-1;lin-15b (nhr-35i) vs eat-2;nre-1;lin-15b (C40H1.8i)	p=1.22E-07
nre-1;lin-15b (gfpi)	14.1429	15.1458	23				120	24
nre-1;lin-15b (C40H1.8i)	15.619	16.0633	21	0.104377	0.0605749	-0.0869565	120	41	nre-1;lin-15b (gfpi) vs nre-1;lin-15b (C40H1.8i)	p=0.073583
eat-2;nre-1;lin-15b (gfpi)	17.7778	17.9592	25	0.257015	0.185751	0.0869565	120	22	nre-1;lin-15b (gfpi) vs eat-2;nre-1;lin-15b (gfpi)	p=1.53E-08	eat-2;nre-1;lin-15b (gfpi) vs nre-1;lin-15b (C40H1.8i)	p=1.62E-05
eat-2;nre-1;lin-15b (C40H1.8i)	17.6071	17.8	25	0.127287	0.108117	0.190476	120	15	nre-1;lin-15b (C40H1.8i) vs eat-2;nre-1;lin-15b (C40H1.8i)	p=3.42E-05	eat-2;nre-1;lin-15b (gfpi) vs eat-2;nre-1;lin-15b (C40H1.8i)	p=0.285371
nre-1;lin-15b (gfpi)	13.8571	14.9024	27				108	26
nre-1;lin-15b (C40H1.8i)	15.2727	16.2889	25	0.102156	0.0930351	-0.0740741	120	31	nre-1;lin-15b (gfpi) vs nre-1;lin-15b (C40H1.8i)	p=0.073905
eat-2;nre-1;lin-15b (gfpi)	18.8333	18.8557	27	0.359107	0.265274	0	120	23	nre-1;lin-15b (gfpi) vs eat-2;nre-1;lin-15b (gfpi)	p=5.82E-11	eat-2;nre-1;lin-15b (gfpi) vs nre-1;lin-15b (C40H1.8i)	p=3.02E-09
eat-2;nre-1;lin-15b (C40H1.8i)	17.28	17.3495	27	0.131429	0.0651134	0.08	120	17	nre-1;lin-15b (C40H1.8i) vs eat-2;nre-1;lin-15b (C40H1.8i)	p=8.26E-04	eat-2;nre-1;lin-15b (gfpi) vs eat-2;nre-1;lin-15b (C40H1.8i)	p=9.51E-03
rrf-3 (L4440)	20.5455	21.322	31				80	21
rrf-3 (nhr-49i)	11.6667	12.7059	19	-0.432153	-0.404096	-0.387097	80	12
eat-2;rrf-3 (L4440)	25.875	25.4872	39	0.259403	0.195345	0.258065	54	15	rrf-3 (L4440) vs eat-2;rrf-3 (L4440)	p=3.70E-05
eat-2;rrf-3 (nhr-49i)	13.5	14.6774	21	0.157143	0.155167	0.105263	37	6	rrf-3 (nhr-49i) vs eat-2;rrf-3 (nhr-49i)	p=3.79E-04
N2 (nhr-35i)	17.9375	19.7458	29				75	16
N2 (nhr-49i)	14.0556	14.7843	20	-0.216415	-0.251267	-0.310345	75	24
eat-2 (nhr-35i)	24.45	25.1633	38	0.363066	0.274363	0.310345	75	24	N2 (nhr-35i) vs eat-2 (nhr-35i)	p=7.50E-09
eat-2 (nhr-49i)	16.375	17.8485	29	0.16502	0.207258	0.45	75	9	N2 (nhr-49i) vs eat-2 (nhr-49i)	p=3.54E-07
eat-2 (gfpi) #1	26	24.8793	40				150	92
eat-2;nhr-62 (gfpi) #1	23	20.3881	34	-0.115385	-0.180522	-0.15	150	83
eat-2 (C40H1.8i) #1	23	21.5132	34	-0.115385	-0.135299	-0.15	150	74	eat-2 (gfpi) vs eat-2 (C40H1.8i)	p=2.00E-04
eat-2;nhr-62 (C40H1.8i) #1	26	22.175	36	0	-0.108697	-0.1	150	70	eat-2;nhr-62 (gfpi) vs eat;nhr-62 (C40H1.8i)	p=0.4798
eat-2 (gfpi) #2	29	26.697	38				150	117
eat-2;nhr-62 (gfpi) #2	24	21.7083	31	-0.172414	-0.186862	-0.184211	150	102
eat-2 (C40H1.8i) #2	24	21.3818	35	-0.172414	-0.199092	-0.0789474	150	95	eat-2 (gfpi) vs eat-2 (C40H1.8i)	p=1.00E-04
eat-2;nhr-62 (C40H1.8i) #2	26	24.9775	35	-0.103448	-0.0644059	-0.0789474	150	61	eat-2;nhr-62 (gfpi) vs eat;nhr-62 (C40H1.8i) #2	p=0.0055
eat-2 (gfpi) #3	29	23.8113	37				150	98
eat-2;nhr-62 (gfpi) #3	26	21.569	33	-0.103448	-0.0941718	-0.108108	150	92
eat-2 (C40H1.8i) #3	24	20.4333	33	-0.172414	-0.141865	-0.108108	150	90	eat-2 (gfpi) vs eat-2 (C40H1.8i)	p=3.00E-04
eat-2;nhr-62 (C40H1.8i) #3	24	22.6222	33	-0.172414	-0.0499384	-0.108108	150	105	eat-2;nhr-62 (gfpi) vs eat;nhr-62 (C40H1.8i) #3	p=0.469
N2	20.2667	20.963	31				120	12
nhr-62 (tm1818)	18.7407	18.8936	27	-0.0752924	-0.0987144	-0.129032	120	26	N2 vs nhr-62	p=1.73E-04
eat-2 (ad465)	27.2201	26.7065	44	0.343097	0.273986	0.419355	120	28	N2 vs eat-2	p=1.93E-15	eat-2 vs nhr-62	p=4.19E-22
eat-2;nhr-62 independent isolate #1	20.7778	22.7258	40	0.108696	0.20283	0.481481	120	58	nhr-62 vs eat-2;nhr-62 #1	p=6.46E-08	eat-2 vs eat-2;nhr-62 #1	p=9.53E-04
eat-2;nhr-62 independent isolate #2	19.648	21.2273	37	0.0484089	0.123516	0.37037	120	54	nhr-62 vs eat-2;nhr-62 #2	p=3.60E-05	eat-2 vs eat-2;nhr-62 #2	p=6.09E-07
eat-2;nhr-62 independent isolate #3	19.4595	20.4805	37	0.0383506	0.0839915	0.37037	120	43	nhr-62 vs eat-2;nhr-62 #3	p=1.45E-04	eat-2 vs eat-2;nhr-62 #3	p=1.28E-07
N2	18.4167	19.48	27				120	20
nhr-62 (tm1818)	18.2222	18.6429	27	-0.0105581	-0.0429745	0	120	22	N2 vs nhr-62	p=0.078574
eat-2 (ad465)	23.0769	23.3973	38	0.253046	0.201091	0.407407	120	47	N2 vs eat-2	p=2.11E-08
eat-2 (ad465) independent isolate #1 (from outcross to N2)	24.8504	25.8298	40	0.349343	0.325964	0.481481	120	26	N2 vs eat-2 #1	p=2.05E-14
eat-2 (ad465) independent isolate #2 (from outcross to N2)	24.6316	25.9412	40	0.337461	0.331683	0.481481	120	35	N2 vs eat-2 #2	p=6.28E-15
eat-2 (ad465) independent isolate #3 (from outcross to N2)	21.75	23.931	42	0.180995	0.228493	0.555556	120	33	N2 vs eat-2 #3	p=2.38E-07	eat-2 vs nhr-62	p=4.64E-11
eat-2;nhr-62 independent isolate #1	18.7647	21.1444	36	0.0297704	0.134185	0.333333	120	30	nhr-62 vs eat-2;nhr-62 #1	p=1.73E-04	eat-2 vs eat-2;nhr-62 #1	p=3.04E-07
eat-2;nhr-62 independent isolate #2	18.4342	20.5522	36	0.0116318	0.102419	0.333333	120	53	nhr-62 vs eat-2;nhr-62 #2	p=1.74E-04	eat-2 vs eat-2;nhr-62 #2	p=2.87E-06
eat-2;nhr-62 independent isolate #3	14.8796	17.7714	36	-0.183434	-0.0467433	0.333333	120	50	nhr-62 vs eat-2;nhr-62 #3	p=0.159825	eat-2 vs eat-2;nhr-62 #3	p=3.18E-09
N2	15.5	16.3158	27				120	25
nhr-62 (tm1818)	16.3333	16.4615	27	0.0537634	0.008933	0	120	16	N2 vs nhr-62	p=0.560658
eat-2 (ad465)	21.9925	23	34	0.418873	0.409677	0.259259	120	32	N2 vs eat-2	p=1.99E-17	eat-2 vs nhr-62	p=1.68E-20
eat-2 nhr-62;independent isolate #1	15.854	17.506	30	-0.029348	0.0634501	0.111111	120	37	nhr-62 vs eat-2;nhr-62	p=1.35E-02	eat-2 vs eat-2;nhr-62	p=1.83E-09
eat-2;nhr-62 independent isolate #2	15.8298	17.5854	30	-0.0308285	0.0682699	0.111111	120	38	nhr-62 vs eat-2;nhr-62	p=2.17E-03	eat-2 vs eat-2;nhr-62	p=1.60E-09
eat-2;nhr-62(dhEx627)	20.0569	20.0345	34	0.227975	0.217048	0.259259	120	33	nhr-62 vs eat-2;nhr-62(dhEx627)	p=8.85E-11	eat-2 vs eat-2;nhr-62(dhEx627)	p=0.002952
N2(dhEx627)	20.0484	20.2	30	0.293444	0.238065	0.111111	120	15	N2 vs N2(dhEx627)	p=5.38E-09
N2	16.922	18.3107	28				120	18
nhr-62 (tm1818)	16.16	17.4787	28	-0.045029	-0.0454356	0	120	26	N2 vs nhr-62	p=0.095053
eat-2 (ad465)	23.6942	24.1839	35	0.4002	0.320754	0.25	120	33	N2 vs eat-2	p=2.89E-20	eat-2 vs nhr-62	p=4.60E-21
eat-2;nhr-62	19.6821	21.0476	35	0.21795	0.204185	0.25	120	57	nhr-62 vs eat-2;nhr-62	p=1.57E-08	eat-2 vs eat-2;nhr-62	p=1.87E-03
N2(dhEx627)	19.9332	20.8058	35	0.177945	0.136267	0.25	120	17	N2 vs N2(dhEx627)	p=7.96E-07
N2	19	19.1604	31				120	14
nhr-62 (tm1818)	18.2	18.6875	29	-0.0421053	-0.02468	-0.0645161	120	40	N2 vs nhr-62	p=0.146928
eat-2 (ad465)	23.0141	23.9444	40	0.211268	0.249685	0.290323	120	48	N2 vs eat-2	p=1.94E-12	eat-2 vs nhr-62	p=2.58E-16
eat-2;nhr-62	17.4153	17.7551	33	-0.0431179	-0.0498942	0.137931	120	71	nhr-62 vs eat-2;nhr-62	p=0.825832	eat-2 vs eat-2;nhr-62	p=3.41E-11
eat-2;nhr-62(dhEx627)	20.8794	22.4483	33	0.198917	0.264328	0	120	62	nhr-62 vs eat-2;nhr-62(dhEx627)	p=4.64E-09	eat-2;nhr-62 vs eat-2;nhr-62(dhEx627)	p=2.46E-06
N2(dhEx627)	20.3966	20.6505	31	0.0735027	0.0777703	0	120	17	N2 vs N2(dhEx627)	p=0.028071
N2	19.2857	19.3474	26				120	25
N2(dhEx627)	18	18.6667	30	-0.0666667	-0.0351832	0.153846	120	45	N2 vs N2(dhEx627)	p=0.338588
N2 @25˚C	15.2	15.9681	24				120	26
N2(dhEx627) @25˚C	17.1111	17.6383	24	0.125731	0.104597	0	120	26	N2 vs N2(dhEx627)	p=2.94E-04
N2 @25˚C	14.5833	15.3458	21				120	13
N2(dhEx627) @25˚C	15.2593	16.3617	24	0.0463492	0.0662011	0.142857	120	26	N2 vs N2(dhEx627)	p=1.61E-03
N2 @15˚C	28.0909	28.8205	35				84	6
N2(dhEx627) @15˚C	28.9375	29.6824	37	0.0301375	0.0299037	0.0571429	100	15	N2 vs N2(dhEx627)	p=0.393323
N2 @15˚C	24.3	25.0843	36				96	13
N2(dhEx627) @15˚C	28.8	28.7051	36	0.185185	0.144345	0	96	18	N2 vs N2(dhEx627)	p=3.37E-07
