# Supplementary material for: Dietary Restriction Induced Longevity Is Mediated by Nuclear Receptor NHR-62 in Caenorhabditis elegans
Source: PLoS Genet. 2013 Jul 25;9(7):e1003651. doi: 10.1371/journal.pgen.1003651 (PMC3723528; doi:10.1371/journal.pgen.1003651)
Supplement: Table S2 — BDR Aging. (XLSX) [file pgen.1003651.s010.xlsx]

## Sheet: Sheet1
Genotype	Median Lifespan	Mean Lifespan	Maximum Lifespan	% Change in Median	% Change in Mean	% Change in Max	Total Worms	Total Worms Omitted	Comparison	Log-Rank p Value
N2 (2.76E9 cfu/ml)	22.25	23.1017	38				60	1
N2 (1.38E9 cfu/ml)	31.4	33.9833	60	0.411236	0.471032	0.578947	60	0
N2 (6.89E8 cfu/ml)	42.875	45.8475	73	0.926966	0.984593	0.921053	60	1
N2 (3.45E8 cfu/ml)	54	50.2667	80	1.42697	1.17589	1.10526	60	0
N2 (1.72E8 cfu/ml)	55.5	50.5167	82	1.49438	1.18671	1.15789	60	0
nhr-62 (tm1818) (2.76E9 cfu/ml)	19.7857	21.5254	35				60	1	N2 vs nhr-62 (2.76E9 cfu/ml)	p=0.370387
nhr-62 (tm1818) (1.38E9 cfu/ml)	27.6667	28.3	51	0.398315	0.314724	0.457143	60	0	N2 vs nhr-62 (1.38E9 cfu/ml)	p=0.000182
nhr-62 (tm1818) (6.89E8 cfu/ml)	36.5	37.25	58	0.844765	0.730512	0.657143	60	0	N2 vs nhr-62 (6.89E8 cfu/ml)	p=0.000121
nhr-62 (tm1818) (3.45E8 cfu/ml)	46.25	48.3667	73	1.33755	1.24696	1.08571	60	0	N2 vs nhr-62 (3.45E8 cfu/ml)	p=0.000159
nhr-62 (tm1818) (1.72E8 cfu/ml)	41.6	43.5833	66	1.10253	1.02474	0.885714	60	0	N2 vs nhr-62 (1.72E8 cfu/ml)	p=3.15E-09
N2 (2.58E9 cfu/ml)	20.1538		43				90	0
N2 (1.29E9 cfu/ml)	25.4286		50	0.261723		0.162791	90	0
N2 (6.45E8 cfu/ml)	41		60	1.03435		0.395349	90	1
N2 (3.23E8 cfu/ml)	58		>71	1.87786			90	0
N2 (1.61E8 cfu/ml)	56.7143		>71	1.81407			90	2
N2 (8.07E7 cfu/ml)	52.625		>71	1.61116			90	4
N2 (4.03E7 cfu/ml)	51.875		>71	1.57395			90	4
N2 (2.02E7 cfu/ml)	50.75		>71	1.51813			90	0
N2 (1.01E7 cfu/ml)	45.875		71	1.27624		0.651163	90	3
N2 (5.04E6 cfu/ml)	45.1		>71	1.23779			90	1
nhr-62 (tm1818) (2.58E9 cfu/ml)	19.6296	21.4778	36				90	0	N2 vs nhr-62 (2.58E9 cfu/ml)	p=0.383542
nhr-62 (tm1818) (1.29E9 cfu/ml)	26.6912	28.6517	53	0.359741	0.334015	0.472222	90	1	N2 vs nhr-62 (1.29E9 cfu/ml)	p=0.069798
nhr-62 (tm1818) (6.45E8 cfu/ml)	38.8571	40.1111	60	0.979515	0.867563	0.666667	90	0	N2 vs nhr-62 (6.45E8 cfu/ml)	p=0.034466
nhr-62 (tm1818) (3.23E8 cfu/ml)	45	46.6517	71	1.29245	1.17209	0.972222	90	1	N2 vs nhr-62 (3.23E8 cfu/ml)	p=1.53E-14
nhr-62 (tm1818) (1.61E8 cfu/ml)	42.5789	43.3068	67	1.16912	1.01635	0.861111	90	2	N2 vs nhr-62 (1.61E8 cfu/ml)	p=3.16E-16
nhr-62 (tm1818) (8.07E7 cfu/ml)	39.1818	38.1034	60	0.996055	0.774087	0.666667	90	3	N2 vs nhr-62 (8.07E7 cfu/ml)	p=2.54E-12
nhr-62 (tm1818) (4.03E7 cfu/ml)	36.9375	36.5632	67	0.881722	0.702374	0.861111	90	3	N2 vs nhr-62 (4.03E7 cfu/ml)	p=5.32E-11
nhr-62 (tm1818) (2.02E7 cfu/ml)	37.125	37.8889	64	0.891274	0.764097	0.777778	90	0	N2 vs nhr-62 (2.02E7 cfu/ml)	p=8.94E-11
nhr-62 (tm1818) (1.01E7 cfu/ml)	29.5455	31.8667	67	0.505146	0.483704	0.861111	90	0	N2 vs nhr-62 (1.01E7 cfu/ml)	p=4.55E-12
nhr-62 (tm1818) (5.04E6 cfu/ml)	27.8	30.8333	50	0.416226	0.435592	0.388889	90	0	N2 vs nhr-62 (5.04E6 cfu/ml)	p=4.62E-15
N2 (2.69E9 cfu/ml)	17.3196	19.7045	33				90	2
N2 (6.73E8 cfu/ml)	41.7692		>64	1.41167			90	9
N2 (3.37E8 cfu/ml)	58.3333		>64	2.36805			90	2
N2 (1.68E8 cfu/ml)	63.6667		>64	2.67599			90	4
N2 (4.21E7 cfu/ml)	55.9		>64	2.22756			90	1
N2 (1.05E7 cfu/ml)	62.8214		>64	2.62719			90	1
nhr-62 (tm1818) (2.69E9 cfu/ml)	17.8421	19.7719	29				60	3	N2 vs nhr-62 (2.69E9 cfu/ml)	p=0.99787
nhr-62 (tm1818) (6.73E8 cfu/ml)	31	33.338	61	0.737463	0.686129	1.10345	75	4	N2 vs nhr-62 (6.73E8 cfu/ml)	p=2.79E-11
nhr-62 (tm1818) (3.37E8 cfu/ml)	47.8	47.7568	64	1.67906	1.41538	1.2069	75	1	N2 vs nhr-62 (3.37E8 cfu/ml)	p=6.12E-09
nhr-62 (tm1818) (1.68E8 cfu/ml)	48.125		>64	1.69727			75	1	N2 vs nhr-62 (1.68E8 cfu/ml)	p=1.77E-11
nhr-62 (tm1818) (4.21E7 cfu/ml)	46.625	46.3649	61	1.6132	1.34498	1.10345	75	1	N2 vs nhr-62 (4.21E7 cfu/ml)	p=3.46E-10
nhr-62 (tm1818) (1.05E7 cfu/ml)	46.3333	47.4127	64	1.59685	1.39798	1.2069	75	12	N2 vs nhr-62 (1.05E7 cfu/ml)	p=1.37E-17
