# Supplementary material for: Dietary Restriction Induced Longevity Is Mediated by Nuclear Receptor NHR-62 in Caenorhabditis elegans
Source: PLoS Genet. 2013 Jul 25;9(7):e1003651. doi: 10.1371/journal.pgen.1003651 (PMC3723528; doi:10.1371/journal.pgen.1003651)
Supplement: Table S3 — Genes tested in DR lipase screen. (XLSX) [file pgen.1003651.s011.xlsx]

## Sheet: Sheet1
Lipase Genes Targeted in RNAi Screen	Phenotype (nre-1 lin-15b, eat-2 nre-1 lin-15b)
cup-4	DR increase in lifespan
egl-8	Extend lifespan of nre-1 lin-15b (reported to be slow pumping)
fil-1	DR increase in lifespan
fil-2	DR increase in lifespan
ipla-1	DR increase in lifespan
jun-1	DR increase in lifespan
lipl-1	DR increase in lifespan
lipl-2	DR increase in lifespan
lipl-3	DR increase in lifespan
lipl-4	DR increase in lifespan
lipl-7	DR increase in lifespan
lips-1	DR increase in lifespan
lips-2	DR increase in lifespan
lips-3	DR increase in lifespan
lips-7	DR increase in lifespan
lips-8	DR increase in lifespan
lips-9	DR increase in lifespan
lips-11	DR increase in lifespan
lips-14	DR increase in lifespan
lips-15	DR increase in lifespan
lips-16	DR increase in lifespan
lips-17	DR increase in lifespan
nape-1	DR increase in lifespan
plc-1	DR increase in lifespan
plc-2	DR increase in lifespan
plc-3	Increased incidence of exploded phenotype
plc-4	DR increase in lifespan
pld-1	DR increase in lifespan
pll-1	DR increase in lifespan
trcs-1	DR increase in lifespan
arf-1.2	DR increase in lifespan
C03H5.4	DR increase in lifespan
C32D5.3	Suppressed lifespan of both nre-1 lin-15b and eat-2 nre-1 lin-15b
C46C11.1	DR increase in lifespan
C40H1.8	Partial suppression of DR lifespan
