# Supplementary material for: Dietary Restriction Induced Longevity Is Mediated by Nuclear Receptor NHR-62 in Caenorhabditis elegans
Source: PLoS Genet. 2013 Jul 25;9(7):e1003651. doi: 10.1371/journal.pgen.1003651 (PMC3723528; doi:10.1371/journal.pgen.1003651)
Supplement: Table S5 — Gene enrichment DAVID analysis of genes regulated in eat-2 versus N2. (XLSX) [file pgen.1003651.s013.xlsx]

## Sheet: Sheet1
Gene Name	Common Name	KOGs (euKaryotic Orthologous Groups), TWOGs (candidate TWo-species Orthologous Groups) and LSEs (Lineage-Specific Expansions peculiar to a single lineage)	GO:0006793: phosphorus metabolic process	GO:0006470: protein amino acid dephosphorylation	GO:0055114: oxidation reduction	GO:0006812: cation transport	GO:0007218: neuropeptide signaling pathway	GO:0030258: lipid modification	GO:0016042: lipid catabolic process	GO:0006836: neurotransmitter transport	GO:0030259: lipid glycosylation	GO:0033559: unsaturated fatty acid metabolic process	GO:0006030: chitin metabolic process	GO:0006869: lipid transport	GO:0046395: carboxylic acid catabolic process	GO:0048232: male gamete generation	GO:0006576: biogenic amine metabolic process	GO:0009712: catechol metabolic process	GO:0030704: vitelline membrane formation	GO:0034311: diol metabolic process	GO:0007286: spermatid development	GO:0009075: histidine family amino acid metabolic process	GO:0042133: neurotransmitter metabolic process	GO:0042439: ethanolamine and derivative metabolic process	Grand Total	eat-2 vs. N2 (relative expression)
C17C3.12	acdh-2	KOG: Short-chain acyl-CoA dehydrogenase			x																				1	-87.5216
ZK816.5	dhs-26				x																				1	-19.8003
F59D8.1	vit-3	KOG: Predicted lipoprotein												x											1	-14.6907
C36A4.1	cyp-25A1				x																				1	-11.6888
K09F5.2	vit-1	KOG: Predicted lipoprotein												x											1	-7.92708
F59D8.2	vit-4	KOG: Predicted lipoprotein												x											1	-7.42354
C04F6.1	vit-5	KOG: Predicted lipoprotein												x											1	-7.2622
F21F8.4		KOG: Aspartyl protease										x													1	-6.40315
F09E10.3	dhs-25	KOG: Mitochondrial/plastidial beta-ketoacyl-ACP reductase			x													x		x					3	-5.19463
T22G5.6	lbp-8													x											1	-4.2993
F02H6.5	sqrd-1	KOG: Sulfide:quinone oxidoreductase/flavo-binding protein			x																				1	-3.88805
C08A9.1	sod-3	KOG: Manganese superoxide dismutase			x																				1	-3.7257
F08A8.2					x			x	x						x										4	-3.72095
C30G12.2		KOG: Predicted short chain-type dehydrogenase			x																				1	-3.05846
C36A4.2	cyp-25A2	KOG: Cytochrome P450 CYP3/CYP5/CYP6/CYP9 subfamilies			x																				1	-3.02459
K07H8.6	vit-6	KOG: Predicted lipoprotein												x											1	-2.71662
T19H12.1	ugt-9	KOG: UDP-glucuronosyl and UDP-glucosyl transferase						x			x														2	-2.4028
DC2.5					x																				1	-2.3917
B0281.5		KOG: Polymerase delta-interacting protein PDIP1 and related proteins, contain BTB/POZ domain				x																			1	-2.27432
T22H6.2	alh-13	KOG: Gamma-glutamyl kinase			x																				1	-2.20294
R05D8.8	dhs-14	KOG: Reductases with broad range of substrate specificities			x													x		x					3	-2.16137
H13N06.6	tbh-1	KOG: Dopamine beta-monooxygenase			x										x		x	x		x		x	x		7	-2.13148
F28A10.6	acdh-9	KOG: Medium-chain acyl-CoA dehydrogenase			x																				1	-2.09395
M153.1		KOG: Pyrroline-5-carboxylate reductase	x																						1	-2.08092
Y37E3.16	fpn-1.1					x																			1	-2.04475
C42D8.2	vit-2	KOG: Predicted lipoprotein												x											1	-1.99229
C15H9.7		KOG: L-kynurenine hydrolase													x		x								2	-1.90963
W03F11.1		TWOG: Unnamed protein											x												1	-1.90307
W02B12.1		KOG: Phospholipase							x																1	-1.89658
C31C9.2		KOG: D-3-phosphoglycerate dehydrogenase, D-isomer-specific 2-hydroxy acid dehydrogenase superfamily			x																				1	-1.8676
C39D10.7		TWOG: Unnamed protein											x												1	-1.84313
C54D1.4	alh-10	KOG: Aldehyde dehydrogenase			x																				1	-1.83661
F10D2.11	ugt-41	KOG: UDP-glucuronosyl and UDP-glucosyl transferase						x			x														2	-1.82051
F13D12.2	ldh-1	KOG: Lactate dehydrogenase			x																				1	-1.81371
C10H11.4	ugt-28	KOG: UDP-glucuronosyl and UDP-glucosyl transferase						x			x														2	-1.80682
F39B2.3		KOG: Zinc-binding oxidoreductase			x																				1	-1.73876
Y39A1A.19	fmo-3	KOG: Flavin-containing monooxygenase			x																				1	-1.70987
W06D4.1	hgo-1	KOG: Homogentisate 1,2-dioxygenase			x										x										2	-1.69688
M01D7.4	tag-96	KOG: Galactokinase	x																						1	-1.65946
R08F11.1		KOG: Predicted bile acid beta-glucosidase							x																1	-1.65552
B0250.5		KOG: Predicted dehydrogenase			x																				1	-1.64884
C07D8.6		KOG: Aldo/keto reductase family proteins			x																				1	-1.63389
F18H3.5	cdk-4	KOG: Protein kinase PCTAIRE and related kinases	x																						1	-1.61347
F08A8.3		KOG: Acyl-CoA oxidase						x	x						x										3	-1.60581
F13D12.4	alh-8	KOG: Methylmalonate semialdehyde dehydrogenase			x																				1	-1.58403
F33H1.2	gpd-4	KOG: Glyceraldehyde 3-phosphate dehydrogenase			x																				1	-1.57942
Y75B8A.24			x					x																	2	-1.57353
W02B12.3	rsp-1	KOG: Alternative splicing factor SRp55/B52/SRp75 (RRM superfamily)														x									1	-1.54832
H02I12.1	cbd-1	TWOG: Unnamed protein											x												1	-1.53923
Y81G3A.3	gcn-2	KOG: eIF-2alpha kinase GCN2	x																						1	-1.48376
F16B4.8	cdc-25.2	KOG: M-phase inducer phosphatase	x	x																					2	-1.47833
C07G2.1	cpg-1	TWOG: Unnamed protein											x												1	-1.46974
R08F11.3	cyp-33C8	KOG: Cytochrome P450 CYP2 subfamily			x																				1	-1.4692
T23G5.1	rnr-1	KOG: Ribonucleotide reductase, alpha subunit			x																				1	-1.46601
B0285.1	cdtl-7	KOG: Cdc2-related protein kinase	x																						1	-1.45465
Y48B6A.11	jmjd-2				x																				1	-1.44284
Y92H12A.1	src-1		x																						1	-1.43531
C25H3.8					x																				1	-1.40736
Y39H10A.7	chk-1	KOG: Checkpoint kinase and related serine/threonine protein kinases	x																						1	-1.40601
F59E12.9			x			x																			2	-1.37532
C52B9.7	paf-2	KOG: Phospholipase A2 (platelet-activating factor acetylhydrolase in humans)							x																1	-1.22072
F28G4.1	cyp-37B1	KOG: Cytochrome P450 CYP4/CYP19/CYP26 subfamilies			x																				1	190.57
F29F11.2	ugt-34							x			x														2	57.1863
C24G7.2	acd-1	KOG: Non voltage-gated ion channels (DEG/ENaC family)				x																			1	8.40302
Y5H2B.5	cyp-32B1	KOG: Cytochrome P450 CYP4/CYP19/CYP26 subfamilies			x																				1	7.47694
C24G7.1		KOG: Non voltage-gated ion channels (DEG/ENaC family)				x																			1	7.00315
F21F8.2		KOG: Aspartyl protease										x													1	6.80763
Y50E8A.6			x		x																				2	5.67625
ZK970.6	gcy-5	KOG: Natriuretic peptide receptor, guanylate cyclase	x																						1	5.30612
Y43C5B.2		KOG: Protein tyrosine kinase	x																						1	4.71985
B0213.17	nlp-34						x																		1	4.50362
C54F6.14	ftn-1	KOG: Ferritin				x																			1	4.39497
ZK666.8			x																						1	4.37743
Y39F10C.1		TWOG: Uncharacterized protein																	x						1	4.31552
T10H4.11	cyp-34A2	KOG: Cytochrome P450 CYP2 subfamily			x																				1	4.1982
ZC455.5	ugt-4	KOG: UDP-glucuronosyl and UDP-glucosyl transferase						x			x														2	4.18494
Y38H8A.3		KOG: Casein kinase (serine/threonine/tyrosine protein kinase)	x																						1	4.08856
C35A5.2	ugt-33	KOG: UDP-glucuronosyl and UDP-glucosyl transferase						x			x														2	4.05532
B0207.7		KOG: Casein kinase (serine/threonine/tyrosine protein kinase)	x																						1	4.04586
K09C6.1		KOG: Casein kinase (serine/threonine/tyrosine protein kinase)	x																						1	3.99227
F01D4.3			x																						1	3.76898
C02G6.2		KOG: N-arginine dibasic convertase NRD1 and related Zn2+-dependent endopeptidases, insulinase superfamily										x													1	3.75581
C45E5.3		KOG: Chitinase											x												1	3.72779
Y80D3A.8		LSE: Protein tyrosine phosphatase, contains WSN domain	x	x																					2	3.72519
T25B9.7	ugt-54	KOG: UDP-glucuronosyl and UDP-glucosyl transferase						x			x														2	3.65658
F26A1.4		KOG: Casein kinase (serine/threonine/tyrosine protein kinase)	x																						1	3.63668
Y4C6A.1		KOG: Protein tyrosine kinase	x																						1	3.63069
K07F5.8		KOG: Protein tyrosine phosphatase	x	x																					2	3.53211
B0524.2									x																1	3.52867
Y22D7AR.12		LSE: Protein tyrosine phosphatase, contains WSN domain	x	x																					2	3.43993
T10B9.2	cyp-13A5	KOG: Cytochrome P450 CYP3/CYP5/CYP6/CYP9 subfamilies			x																				1	3.36048
R04B5.6		KOG: Sorbitol dehydrogenase			x																				1	3.32026
ZK829.10	snf-8	KOG: Sodium-neurotransmitter symporter								x															1	3.29704
B0478.3		LSE: Unnamed protein							x																1	3.27902
Y39B6A.18		LSE: Protein tyrosine phosphatase, contains WSN domain	x	x																					2	3.27045
Y54E2A.9		TWOG: Uncharacterized protein																	x						1	3.26555
C14A4.13		KOG: Casein kinase (serine/threonine/tyrosine protein kinase)	x																						1	3.25525
C29E6.3	pph-2	KOG: Protein tyrosine phosphatase	x	x																					2	3.25062
R155.3		LSE: Protein tyrosine phosphatase, contains WSN domain	x	x																					2	3.22165
D2024.1		KOG: Casein kinase (serine/threonine/tyrosine protein kinase)	x																						1	3.21235
C08G5.3		TWOG: Uncharacterized protein																	x						1	3.20899
C55C3.8			x																						1	3.1557
B0207.1		KOG: Protein tyrosine phosphatase	x	x																					2	3.14404
ZK617.3	spe-17															x									1	3.12629
C25A8.5		KOG: Protein tyrosine kinase	x																						1	3.11888
Y73F4A.3		LSE: Unnamed protein													x							x			2	3.10901
H06I04.5			x	x																					2	3.06702
Y73F4A.2		LSE: Unnamed protein													x							x			2	3.06269
T06C10.6	kin-26	KOG: Protein tyrosine kinase	x																						1	3.05232
Y39G8C.2		KOG: Casein kinase (serine/threonine/tyrosine protein kinase)	x																						1	3.03375
H12I13.1		KOG: Serine/threonine kinase (haspin family)	x																						1	3.02085
ZK1010.9	snf-7									x															1	3.00583
C36B1.10	gska-3	KOG: Glycogen synthase kinase-3	x																						1	3.00151
R05H5.2	cdc-25.4	KOG: M-phase inducer phosphatase	x	x																					2	2.99105
C11E4.2		KOG: Glutathione peroxidase			x																				1	2.98962
K07F5.4	kin-24		x																						1	2.98142
C25H3.1			x																						1	2.964
R06B10.2			x	x																					2	2.95463
ZK593.9		KOG: Protein tyrosine kinase	x																						1	2.95214
F54F12.1		LSE: Protein tyrosine phosphatase, contains WSN domain	x	x																					2	2.94974
K11C4.1		KOG: Casein kinase (serine/threonine/tyrosine protein kinase)	x																						1	2.94749
F59A3.8		KOG: Protein tyrosine kinase	x																						1	2.90891
C49D10.10		KOG: M13 family peptidase										x													1	2.90352
W03G9.5		KOG: Casein kinase (serine/threonine/tyrosine protein kinase)	x																						1	2.88347
C49C8.1		KOG: Casein kinase (serine/threonine/tyrosine protein kinase)	x																						1	2.83208
F18A12.1		KOG: M13 family peptidase										x													1	2.81269
F40G12.10		KOG: Protein tyrosine phosphatase	x	x																					2	2.81249
F14H3.12		KOG: Serine/threonine protein kinase	x																						1	2.80678
K07F5.6		KOG: Protein tyrosine phosphatase	x	x																					2	2.80381
ZK1053.6						x																			1	2.79844
Y18H1A.10			x																						1	2.7969
C03C10.2			x																						1	2.79326
K06H7.8		KOG: Casein kinase (serine/threonine/tyrosine protein kinase)	x																						1	2.7919
C18D4.4		TWOG: Uncharacterized protein																	x						1	2.79157
Y73B6A.1		KOG: Serine/threonine kinase (haspin family)	x																						1	2.78824
T05C12.3		KOG: Reductases with broad range of substrate specificities			x													x		x					3	2.78702
T11F8.4		KOG: Casein kinase (serine/threonine/tyrosine protein kinase)	x																						1	2.77205
R06B10.1		LSE: Protein tyrosine phosphatase, contains WSN domain	x																						1	2.76073
R06B10.1		LSE: Protein tyrosine phosphatase, contains WSN domain		x																					1	2.76073
ZK945.6			x			x																			2	2.75165
C49H3.1	gcy-8		x																						1	2.74161
F21F3.2		KOG: Glycogen synthase kinase-3	x																						1	2.71277
C43E11.5		LSE: Unnamed protein	x	x																					2	2.70963
ZK524.1	spe-4	KOG: Presenilin														x					x				2	2.70878
ZC581.2			x																						1	2.7058
C49A9.3		LSE: Uncharacterized protein with ubiquitin fold	x			x																			2	2.69974
B0218.5		KOG: Casein kinase (serine/threonine/tyrosine protein kinase)	x																						1	2.69574
C32C4.1		KOG: Voltage-gated K+ channel KCNB/KCNC				x																			1	2.69096
M110.7																	x							x	2	2.68868
C33H5.16			x	x																					2	2.67855
AC3.10	spe-10	KOG: Predicted DHHC-type Zn-finger protein														x					x				2	2.6767
Y6E2A.9	sfxn-1.3	KOG: Sideroflexin				x																			1	2.67304
D2045.8						x																			1	2.67147
Y69F12A.1		KOG: Casein kinase (serine/threonine/tyrosine protein kinase)	x																						1	2.65502
T05C12.1		KOG: Casein kinase (serine/threonine/tyrosine protein kinase)	x																						1	2.63377
F26A1.3		KOG: Casein kinase (serine/threonine/tyrosine protein kinase)	x																						1	2.63125
F55F8.7			x	x																					2	2.61822
T25B9.4		KOG: Protein tyrosine kinase	x																						1	2.61232
W01B6.2		KOG: Casein kinase (serine/threonine/tyrosine protein kinase)	x																						1	2.58908
T27A3.5			x	x																					2	2.57298
T02H6.7		LSE: Unnamed protein																	x						1	2.5669
W03F11.4		LSE: Protein tyrosine phosphatase, contains WSN domain	x	x																					2	2.56602
ZK354.6		KOG: Casein kinase (serine/threonine/tyrosine protein kinase)	x																						1	2.55617
F43G9.6	fer-1	KOG: Membrane-associated protein FER-1 and related ferlins, contain multiple C2 domains														x									1	2.54907
F53C3.1		KOG: Casein kinase (serine/threonine/tyrosine protein kinase)	x																						1	2.54423
F54H5.2		KOG: Casein kinase (serine/threonine/tyrosine protein kinase)	x																						1	2.5425
F38E1.3		KOG: Casein kinase (serine/threonine/tyrosine protein kinase)	x																						1	2.5259
F39E9.4		KOG: M13 family peptidase										x													1	2.49907
ZC581.7		KOG: Protein tyrosine kinase	x																						1	2.48129
C17H12.3		KOG: Protein tyrosine phosphatase	x	x																					2	2.47553
F59A6.4		KOG: Casein kinase (serine/threonine/tyrosine protein kinase)	x																						1	2.46596
Y51B9A.9		KOG: Jun-N-terminal kinase (JNK)	x																						1	2.46583
F47B3.7		KOG: Protein tyrosine phosphatase	x	x																					2	2.46372
T13H10.1	kin-5	KOG: Protein tyrosine kinase	x																						1	2.46292
W02A2.3	pqn-74	LSE: Uncharacterized protein											x												1	2.46148
C56C10.6		KOG: Casein kinase (serine/threonine/tyrosine protein kinase)	x																						1	2.45705
F56F4.3										x															1	2.45384
K09B11.5		KOG: Protein tyrosine kinase	x																						1	2.44815
Y54E10BR.7	mod-5	KOG: Sodium-neurotransmitter symporter								x															1	2.44229
ZK829.2	hdl-1																	x		x					2	2.43928
ZK829.2	hdl-1	0															x								1	2.43928
Y57G11C.6		KOG: Protein tyrosine phosphatase	x	x																					2	2.41843
T22B3.2		KOG: Translation initiation factor 2C (eIF-2C) and related proteins	x			x																			2	2.40802
F41B5.4	cyp-33C3	KOG: Cytochrome P450 CYP2 subfamily			x																				1	2.40774
W01B6.5		KOG: Protein tyrosine kinase	x																						1	2.40672
ZK507.3		KOG: Casein kinase (serine/threonine/tyrosine protein kinase)	x																						1	2.40579
T25G12.7	dhs-30	KOG: Predicted dehydrogenase			x																				1	2.40573
F37H8.4	sfxn-1.2	KOG: Sideroflexin				x																			1	2.40174
ZK757.2		KOG: Dual specificity phosphatase	x	x																					2	2.40096
F59F3.4						x																			1	2.39901
C53A5.4	tag-191	KOG: Casein kinase (serine/threonine/tyrosine protein kinase)	x																						1	2.39854
B0280.11			x	x																					2	2.38787
Y32F6A.2	snf-10	KOG: Sodium-neurotransmitter symporter								x															1	2.3846
Y57G11A.2		TWOG: Uncharacterized protein																	x						1	2.38173
Y39B6A.30			x	x																					2	2.37774
Y47G6A.13		KOG: Casein kinase (serine/threonine/tyrosine protein kinase)	x																						1	2.36084
ZK622.1		KOG: Protein tyrosine kinase	x																						1	2.36028
B0496.3	unc-82		x																						1	2.35817
C05C12.1		KOG: Casein kinase (serine/threonine/tyrosine protein kinase)	x																						1	2.34384
C18H7.4			x																						1	2.3355
T10E9.9	acdh-4	KOG: Short-chain acyl-CoA dehydrogenase			x																				1	2.33532
F53G12.6	spe-8	KOG: Protein tyrosine kinase	x													x					x				3	2.33481
C15H7.3		KOG: Protein tyrosine phosphatase	x	x																					2	2.33189
ZC21.2	trp-1	KOG: Receptor-activated Ca2+-permeable cation channels (STRPC family)				x																			1	2.33036
ZK616.7		KOG: Protein tyrosine phosphatase	x	x																					2	2.32118
W01B6.6			x	x																					2	2.32088
C09D4.3		KOG: Casein kinase (serine/threonine/tyrosine protein kinase)	x																						1	2.3184
F37E3.3			x																						1	2.31686
C08F8.6		KOG: Casein kinase (serine/threonine/tyrosine protein kinase)	x																						1	2.31098
T20B6.1			x	x																					2	2.31084
T25B9.5		KOG: Protein tyrosine kinase	x																						1	2.30828
F18A12.5		KOG: M13 family peptidase										x													1	2.30146
R07B7.4					x																				1	2.30074
F21F8.5												x													1	2.29725
C34B2.3		KOG: Casein kinase (serine/threonine/tyrosine protein kinase)	x																						1	2.29706
C50F4.10		KOG: Casein kinase (serine/threonine/tyrosine protein kinase)	x																						1	2.29665
Y71F9AL.2		KOG: Casein kinase (serine/threonine/tyrosine protein kinase)	x																						1	2.29455
C31H1.5		LSE: Unnamed protein							x																1	2.29451
F35C11.2		KOG: Protein tyrosine phosphatase	x	x																					2	2.2912
F25F2.1			x																						1	2.28971
T22B11.3		KOG: Protein tyrosine kinase	x																						1	2.28637
F41G3.5			x																						1	2.28549
T06C10.3		KOG: Protein tyrosine kinase	x																						1	2.27183
Y69E1A.3			x																						1	2.25804
F36H1.3			x	x																					2	2.25726
R09D1.10		KOG: Chitinase											x												1	2.25626
T21G5.1		KOG: Protein tyrosine kinase	x																						1	2.2496
F55H12.1	snf-2									x															1	2.24829
C34F11.5		KOG: Protein tyrosine kinase	x																						1	2.24758
C01G12.8	catp-4	KOG: Na+/K+ ATPase, alpha subunit				x																			1	2.24177
B0523.1	kin-31	KOG: Protein tyrosine kinase	x																						1	2.2372
W01C9.4		KOG: Reductases with broad range of substrate specificities			x													x		x					3	2.23643
Y52D5A.2		KOG: Protein tyrosine kinase	x																						1	2.23591
C09B9.4		KOG: Casein kinase (serine/threonine/tyrosine protein kinase)	x																						1	2.23385
T04B2.2	frk-1	KOG: Protein tyrosine kinase	x																						1	2.22986
M04G7.2		KOG: Protein tyrosine phosphatase	x	x																					2	2.22889
B0511.4	tag-344	KOG: Serine/threonine protein kinase	x																						1	2.22321
H05L14.1		KOG: Casein kinase (serine/threonine/tyrosine protein kinase)	x																						1	2.21534
ZK354.2		KOG: Casein kinase (serine/threonine/tyrosine protein kinase)	x																						1	2.20754
T03F7.1	snf-11									x															1	2.20588
C43F9.6	nkb-2	KOG: Na+/K+ ATPase, beta subunit				x																			1	2.20068
ZC373.3		KOG: Casein kinase (serine/threonine/tyrosine protein kinase)	x																						1	2.19254
T04F3.3			x	x																					2	2.18791
W08D2.8	kin-21	KOG: Protein tyrosine kinase	x																						1	2.18107
F22B3.8			x																						1	2.17936
C04G2.2		KOG: Casein kinase (serine/threonine/tyrosine protein kinase)	x																						1	2.17765
R155.2			x	x																					2	2.17125
F22B7.7	twk-7	KOG: Tandem pore domain K+ channel				x																			1	2.15915
C24D10.1		KOG: Protein tyrosine phosphatase	x	x																					2	2.15762
ZK484.7		KOG: Protein tyrosine phosphatase	x	x																					2	2.15645
T15B12.2			x																						1	2.15555
AH6.2	sfxn-1.1	KOG: Sideroflexin				x																			1	2.15164
K01A11.4	spe-41	KOG: Receptor-activated Ca2+-permeable cation channels (STRPC family)				x																			1	2.14809
T05A7.6		KOG: Casein kinase (serine/threonine/tyrosine protein kinase)	x																						1	2.14483
C50F2.5		LSE: Unnamed protein	x	x																					2	2.14461
C38C3.4			x																						1	2.14013
F20H11.4		KOG: Protein tyrosine phosphatase	x	x																					2	2.13839
H06H21.10	tat-2	KOG: P-type ATPase												x											1	2.1262
W06F12.3		KOG: Casein kinase (serine/threonine/tyrosine protein kinase)	x																						1	2.10483
M7.7		KOG: Casein kinase (serine/threonine/tyrosine protein kinase)	x																						1	2.10336
W03A5.1		KOG: Fibroblast/platelet-derived growth factor receptor and related receptor tyrosine kinases	x																						1	2.09795
C37A2.3	acdh-5	KOG: Short-chain acyl-CoA dehydrogenase			x																				1	2.07228
F48C1.7	spe-11															x									1	2.07228
F18A12.4		KOG: M13 family peptidase										x													1	2.06233
F07G11.9		KOG: Chitinase											x												1	2.06224
T28F4.3		KOG: Protein tyrosine phosphatase	x	x																					2	2.06197
Y38H8A.4		KOG: Serine/threonine protein kinase	x																						1	2.06194
T22C1.8		KOG: Protein tyrosine phosphatase	x	x																					2	2.05178
C48B6.4			x	x																					2	2.04983
C28A5.6			x																						1	2.04903
T05E12.3		KOG: Polymerase delta-interacting protein PDIP1 and related proteins, contain BTB/POZ domain				x																			1	2.04558
Y44E3A.2	ace-2	KOG: Acetylcholinesterase/Butyrylcholinesterase															x						x	x	3	2.03234
Y48G1C.5			x	x																					2	2.03211
C36H8.3	flp-9						x																		1	2.0316
Y62F5A.10			x	x																					2	2.03138
W03F8.2			x																						1	2.03117
Y54F10BM.3		KOG: Protein tyrosine phosphatase	x	x																					2	2.02399
W02B12.12		KOG: Serine/threonine protein kinase	x																						1	2.02158
Y48D7A.2	flp-18						x																		1	2.01984
C03G5.7	flp-5						x																		1	2.01569
F31F6.4	flp-8	TWOG: Unnamed protein					x																		1	2.01162
C17H12.5		KOG: Protein tyrosine phosphatase	x	x																					2	2.00898
F08F1.1	kin-9	KOG: Fibroblast/platelet-derived growth factor receptor and related receptor tyrosine kinases	x																						1	2.00634
F11E6.8		KOG: Protein tyrosine kinase	x																						1	2.00533
C27D8.1		KOG: Casein kinase (serine/threonine/tyrosine protein kinase)	x																						1	2.00114
B0213.3	nlp-28	LSE: Unnamed protein					x																		1	1.99964
M05B5.1		KOG: Protein tyrosine phosphatase	x	x																					2	1.99675
C26F1.2	cyp-32A1				x																				1	1.98987
F57B9.8		KOG: Protein tyrosine kinase	x																						1	1.98328
F48F7.2	syx-2	KOG: SNARE protein Syntaxin 1 and related proteins								x															1	1.98067
F58A3.2	egl-15	KOG: Fibroblast/platelet-derived growth factor receptor and related receptor tyrosine kinases	x																						1	1.96772
F55H12.5		KOG: Protein tyrosine phosphatase	x	x																					2	1.96677
Y59H11AR.2	catp-7	KOG: Cation transport ATPase				x																			1	1.96589
C33F10.8		KOG: Protein tyrosine phosphatase	x	x																					2	1.95179
F13D11.3			x	x																					2	1.95105
C27D6.11			x																						1	1.95061
F38H4.4		KOG: Protein tyrosine phosphatase	x	x																					2	1.95002
F23C8.7		KOG: Protein tyrosine kinase	x																						1	1.94667
W03G9.6	paf-1	KOG: Phospholipase A2 (platelet-activating factor acetylhydrolase in humans)							x																1	1.94499
T03D8.5	gcy-22		x																						1	1.94428
T19D12.5		KOG: Casein kinase (serine/threonine/tyrosine protein kinase)	x																						1	1.94215
R173.4	flp-26						x																		1	1.93156
R105.1																			x						1	1.92687
R11E3.1		KOG: Protein tyrosine kinase	x																						1	1.92581
C35E7.10		KOG: Protein tyrosine kinase	x																						1	1.9236
Y113G7C.1		LSE: Protein tyrosine phosphatase, contains WSN domain	x	x																					2	1.91067
F33D11.7		KOG: Casein kinase (serine/threonine/tyrosine protein kinase)	x																						1	1.90168
C17H12.9	ceh-48	KOG: CCAAT displacement protein and related homeoproteins	x			x																			2	1.89636
Y18H1A.1		KOG: Protein tyrosine phosphatase	x	x																					2	1.89618
M05D6.3		KOG: Protein tyrosine phosphatase	x	x																					2	1.89181
Y69A2AR.19		LSE: Protein tyrosine phosphatase, contains WSN domain	x	x																					2	1.88997
K09F6.3			x	x																					2	1.8832
C10G8.5	ncx-2					x																			1	1.87401
B0213.4	nlp-29	LSE: Unnamed protein					x																		1	1.85058
T19H5.1													x												1	1.84835
F55C5.3	twk-24	KOG: Tandem pore domain K+ channel				x																			1	1.84525
C47D12.3	sfxn-1.4	KOG: Sideroflexin				x																			1	1.83686
F15D4.8	flp-16						x																		1	1.82602
F25H5.7		KOG: Protein tyrosine phosphatase	x	x																					2	1.8256
F42C5.5		KOG: Collagens (type IV and type XIII), and related proteins	x	x																					2	1.82337
M79.4	flp-19						x																		1	1.82205
F14H8.1	obr-2	KOG: Oxysterol-binding protein												x											1	1.81927
F46A9.3	twk-29	KOG: Tandem pore domain K+ channel				x																			1	1.81604
C04G6.1	mpk-2		x																						1	1.81176
H23N18.3	ugt-8	KOG: UDP-glucuronosyl and UDP-glucosyl transferase						x			x														2	1.79991
F12F3.1	exp-2					x																			1	1.79613
F41D9.2		LSE: Unnamed protein													x							x			2	1.78878
C01C4.3		KOG: Serine/threonine kinase	x																						1	1.78858
F18E9.2	nlp-7						x																		1	1.77526
F35E12.7	dct-17	LSE: Unnamed protein	x																						1	1.77453
F31E3.2		KOG: Serine/threonine protein kinase	x																						1	1.7727
W06B3.2	sma-5	KOG: Mitogen-activated protein kinase	x																						1	1.76118
F22D6.1	kin-14	KOG: Protein tyrosine kinase	x																						1	1.7608
ZK430.8	mlt-7	KOG: Peroxidase/oxygenase							x																1	1.75879
B0244.2	ida-1	KOG: Protein tyrosine phosphatase	x	x																					2	1.75625
Y65B4A.9		KOG: Casein kinase (serine/threonine/tyrosine protein kinase)	x																						1	1.75601
D2045.5		KOG: Casein kinase (serine/threonine/tyrosine protein kinase)	x																						1	1.75533
C08B6.1	ugt-17	KOG: UDP-glucuronosyl and UDP-glucosyl transferase						x			x														2	1.75401
R11D1.11	dhs-21				x													x		x					3	1.75328
F18A11.5						x																			1	1.74935
ZK354.8		KOG: Protein tyrosine phosphatase	x	x																					2	1.74538
Y37D8A.15	flp-14						x																		1	1.73951
C49C3.1	snf-9									x															1	1.73844
C24A1.1	flp-24						x																		1	1.73807
F23B2.5	flp-1	TWOG: Unnamed protein					x																		1	1.73632
F32B6.10			x																						1	1.73518
ZK596.2		KOG: Casein kinase (serine/threonine/tyrosine protein kinase)	x																						1	1.73486
ZC443.1		KOG: Aldo/keto reductase family proteins			x																				1	1.72473
F47G6.4	spe-15	KOG: Myosin class VI heavy chain														x					x				2	1.71892
R03G5.5					x																				1	1.71326
E03D2.1	nlp-13	TWOG: Unnamed protein					x																		1	1.70159
F23C8.8		KOG: Serine/threonine protein kinase	x																						1	1.69673
W09B12.1	ace-1	KOG: Acetylcholinesterase/Butyrylcholinesterase															x						x	x	3	1.68956
Y105C5A.24		KOG: Tyrosine kinase specific for activated (GTP-bound) p21cdc42Hs	x																						1	1.68852
C10G11.8		KOG: 26S proteasome regulatory complex, ATPase RPT2				x																			1	1.68423
ZK1320.10	nlp-11						x																		1	1.68073
B0395.1	nhx-1					x																			1	1.6749
T20B3.7	phy-3	KOG: Prolyl 4-hydroxylase alpha subunit			x																				1	1.67071
Y66D12A.20	spe-6	KOG: Casein kinase (serine/threonine/tyrosine protein kinase)	x																						1	1.66767
M60.5	kqt-2	KOG: Voltage-gated K+ channel KCNQ				x																			1	1.65537
Y113G7A.4	ncx-1	KOG: Ca2+/Na+ exchanger NCX1 and related proteins				x																			1	1.64669
M04B2.5	twk-25					x																			1	1.64595
C48D1.3	cho-1	KOG: Choline transporter				x											x						x	x	4	1.64428
F33D4.3	flp-13	TWOG: Unnamed protein					x																		1	1.64042
Y46G5A.30	snf-5	KOG: Sodium-neurotransmitter symporter								x															1	1.63988
F54C8.1		KOG: 3-hydroxyacyl-CoA dehydrogenase			x																				1	1.6182
T03D8.3	sbt-1	KOG: Proprotein convertase (PC) 2 chaperone involved in secretion (neuroendocrine protein 7B2)					x																		1	1.61065
C47A10.5	ddo-1	KOG: D-aspartate oxidase			x																				1	1.60838
W02A2.1	fat-2	TWOG: Oleate desaturase/linoleate desaturase										x													1	1.60541
D1037.5									x																1	1.58978
Y71G12B.4	pghm-1	KOG: Peptidylglycine alpha-amidating monooxygenase			x																				1	1.58735
F41B5.2	cyp-33C7				x																				1	1.58626
R06A10.4		KOG: Ca2+/calmodulin-dependent protein kinase, EF-Hand protein superfamily	x																						1	1.58409
F01D4.4	egl-21	KOG: Zinc carboxypeptidase								x															1	1.57755
Y48G9A.9		KOG: Protein tyrosine phosphatase	x	x																					2	1.57264
T23E7.4	nlp-6						x																		1	1.56292
C39H7.1		KOG: Casein kinase (serine/threonine/tyrosine protein kinase)	x																						1	1.5618
Y71F9AL.4		KOG: Protein tyrosine phosphatase	x	x																					2	1.53899
K02G10.4	flp-11	TWOG: Unnamed protein					x																		1	1.53743
C50C3.9	unc-36	KOG: L-type voltage-dependent Ca2+ channel, alpha2/delta subunit				x																			1	1.53497
C41C4.10	sfxn-5	KOG: Sideroflexin				x																			1	1.5269
T21C9.3						x																			1	1.51387
R05H5.4		KOG: Protein tyrosine kinase	x																						1	1.49881
AC3.8	ugt-2	KOG: UDP-glucuronosyl and UDP-glucosyl transferase						x			x														2	1.47009
Y73B6BL.19	shl-1	KOG: Voltage-gated A-type K+ channel KCND				x																			1	1.46637
H23N18.1	ugt-13	KOG: UDP-glucuronosyl and UDP-glucosyl transferase						x			x														2	1.45783
F10D7.3		KOG: Glutaredoxin and related proteins			x																				1	1.45487
C46A5.1		KOG: Protein tyrosine phosphatase	x	x																					2	1.45017
ZC373.4		KOG: Ca2+/calmodulin-dependent protein kinase, EF-Hand protein superfamily	x																						1	1.44404
Y54F10AM.8		KOG: Uncharacterized conserved protein Lama							x																1	1.43297
C54D2.5	cca-1					x																			1	1.41704
ZC116.2	cyc-2.2	KOG: Cytochrome c			x																				1	1.38518
B0252.1		KOG: Fibroblast/platelet-derived growth factor receptor and related receptor tyrosine kinases	x																						1	1.37904
F46G10.1						x																			1	1.3712
F52F12.1	oct-1					x																			1	1.3659
Y47D3B.5	twk-31					x																			1	1.35816
F33E2.2	dlk-1	KOG: Serine/threonine protein kinase, contains leucine zipper domain	x																						1	1.33717
C07A9.11	ncx-7					x																			1	1.15225
PDB1.1		KOG: Mitochondrial Fe2+ transporter MMT1 and related transporters (cation diffusion facilitator superfamily)				x																			1	1.14629
GrandTotal			201	63	53	46	20	14	12	11	11	10	9	9	8	8	7	7	7	7	4	4	4	4	519
