# Supplementary material for: Dietary Restriction Induced Longevity Is Mediated by Nuclear Receptor NHR-62 in Caenorhabditis elegans
Source: PLoS Genet. 2013 Jul 25;9(7):e1003651. doi: 10.1371/journal.pgen.1003651 (PMC3723528; doi:10.1371/journal.pgen.1003651)
Supplement: Table S6 — nhr-62 rescued genes. (XLSX) [file pgen.1003651.s014.xlsx]

## Sheet: Sheet1
Gene ID	Description	Base Mean Ave.		Base Mean N2	Base Mean eat-2	eat-2 vs N2 fold-change	eat-2 vs N2 fold-change (log2)	eat-2 vs N2 (pval)	eat-2 vs N2 (padj)		Base Mean N2	Base mean nhr-62;eat-2	nhr-62;eat-2 vs N2 fold-change	nhr-62;eat-2 vs N2 fold-change (log2)	nhr-62;eat-2 vs N2 (pval)	nhr-62;eat-2 vs N2 (padj)
AH6.2	Putative sideroflexin-1.1 [Source:UniProtKB/Swiss-Prot;Acc:Q09201]	135.044		104.767	225.42	2.15164	1.10543	1.07e-05	0.000178877		104.767	130.884	1.24929	0.32111	0.256757	0.811201
AH6.3	Uncharacterized protein AH6.3 [Source:UniProtKB/Swiss-Prot;Acc:Q09202]	104.22		71.9232	181.928	2.52948	1.33884	2.71e-08	1.17e-06		71.9232	99.9966	1.39033	0.475423	0.0808358	0.496192
B0019.1	AMine oXidase family member (amx-2) [Source:RefSeq peptide;Acc:NP_493236]	617.368		475.821	931.287	1.95722	0.968809	2.64e-10	2.06e-08		475.821	608.785	1.27944	0.355516	0.0427951	0.360493
B0034.1	Protein B0034.1 [Source:UniProtKB/TrEMBL;Acc:Q10910]	127.518		92.6767	233.294	2.51729	1.33187	9.72e-11	8.58e-09		92.6767	95.5739	1.03126	0.0444104	0.938741	1
B0207.1		89.6791		53.6588	168.705	3.14404	1.65262	7.75e-09	3.97e-07		53.6588	91.1544	1.69878	0.764498	0.0188138	0.22038
B0207.9	Protein B0207.9 [Source:UniProtKB/TrEMBL;Acc:O01432]	55.0479		32.7227	97.3546	2.97514	1.57296	1.51e-08	7.18e-07		32.7227	54.5655	1.66751	0.737696	0.0180514	0.215337
B0213.17	Neuropeptide-Like Protein family member (nlp-34) [Source:RefSeq peptide;Acc:NP_741520]	26.6841		12.6617	57.0237	4.50362	2.17109	8.79e-09	4.45e-07		12.6617	25.4471	2.00976	1.00702	0.0124446	0.170995
B0218.5	Protein B0218.5 [Source:UniProtKB/TrEMBL;Acc:Q17448]	77.9793		52.7815	142.285	2.69574	1.43068	7.22e-08	2.73e-06		52.7815	76.2311	1.44428	0.530347	0.0884715	0.517741
B0222.6	COLlagen family member (col-144) [Source:RefSeq peptide;Acc:NP_505374]	153.956		126.268	250.735	1.98574	0.989676	0.000188512	0.0018814		126.268	132.459	1.04903	0.0690604	0.819385	1
B0222.7	Putative cuticle collagen 145 [Source:UniProtKB/Swiss-Prot;Acc:Q17459]	107.221		13.8377	331.77	23.9757	4.5835	2.5e-09	1.45e-07		13.8377	74.8349	5.40803	2.4351	0.000670095	0.0216499
B0240.2	defective SPErmatogenesis family member (spe-42) [Source:RefSeq peptide;Acc:NP_872213]	34.6038		20.5557	71.9011	3.49786	1.80647	9.31e-08	3.38e-06		20.5557	31.1798	1.51684	0.601069	0.0761864	0.483088
B0252.5	Uncharacterized protein B0252.5 [Source:UniProtKB/Swiss-Prot;Acc:Q10918]	254.727		194.87	418.083	2.14544	1.10127	1.36e-06	3.21e-05		194.87	253.017	1.29839	0.376723	0.139116	0.641814
B0280.11	Putative tyrosine-protein phosphatase B0280.11 [Source:UniProtKB/Swiss-Prot;Acc:P42083]	205.545		142.521	340.323	2.38787	1.25573	7.47e-10	5.2e-08		142.521	221.821	1.5564	0.638214	0.0034575	0.0733927
B0395.1	Na/H eXchanger family member (nhx-1) [Source:RefSeq peptide;Acc:NP_510622]	90.4754		76.9229	128.838	1.6749	0.744073	0.00142121	0.00966633		76.9229	78.3758	1.01889	0.0269949	0.958877	1
B0403.5		129.191		105.935	203.365	1.9197	0.940883	4.22e-06	8.28e-05		105.935	109.374	1.03246	0.0460907	0.789248	1
B0496.3	UNCoordinated family member (unc-82) [Source:RefSeq peptide;Acc:NP_501186]	1247.44		910.728	2147.65	2.35817	1.23767	2.1e-17	9.2e-15		910.728	966.534	1.06128	0.0858016	0.488347	0.994135
B0511.11	Protein B0511.11 [Source:UniProtKB/TrEMBL;Acc:O61823]	920.101		800.049	1222.28	1.52776	0.611417	0.000204327	0.00200932		800.049	684.277	0.855295	-0.225507	0.126558	0.616754
B0511.3	F-box A protein family member (fbxa-125) [Source:RefSeq peptide;Acc:NP_492787]	62.2625		29.6642	138.355	4.66404	2.22158	2.69e-16	9.01e-14		29.6642	46.0384	1.55198	0.634114	0.0424518	0.359243
B0523.1	Probable tyrosine-protein kinase kin-31 [Source:UniProtKB/Swiss-Prot;Acc:P34265]	64.6445		50.2626	112.447	2.2372	1.16169	4.83e-06	9.33e-05		50.2626	55.36	1.10142	0.13936	0.72865	1
BE10.1	Protein BE10.1 [Source:UniProtKB/TrEMBL;Acc:O17551]	162.617		112.862	293.181	2.59768	1.37723	1.15e-09	7.47e-08		112.862	157.373	1.39438	0.47962	0.0628049	0.440682
C01B12.4	Organic solute transporter alpha-like protein C01B12.4 [Source:UniProtKB/Swiss-Prot;Acc:O17204]	50.6365		32.2395	95.1533	2.95145	1.56142	5e-08	2e-06		32.2395	47.6667	1.47852	0.564153	0.0758877	0.482062
C01F6.2	Protein C01F6.2 [Source:UniProtKB/TrEMBL;Acc:Q17560]	219.656		143.834	396.741	2.75833	1.4638	7.76e-10	5.36e-08		143.834	218.156	1.51672	0.600957	0.0183954	0.217498
C01G12.10	Nematode Specific Peptide family, group B family member (nspb-8) [Source:RefSeq peptide;Acc:NP_001021903]	23.5458		1.71452	73.3584	42.7865	5.41909	6.89e-10	4.84e-08		1.71452	19.1102	11.1461	3.47847	0.000446162	0.01576
C01G5.3	Protein C01G5.3 [Source:UniProtKB/TrEMBL;Acc:Q17565]	63.5102		40.1467	126.117	3.1414	1.65141	1.43e-09	9e-08		40.1467	57.7705	1.43898	0.525051	0.0721282	0.470466
C01G5.4	Protein C01G5.4 [Source:UniProtKB/TrEMBL;Acc:Q17566]	222.425		161.925	395.988	2.44551	1.29014	5.07e-06	9.74e-05		161.925	217.176	1.34122	0.423542	0.15176	0.667619
C01G6.2	Protein C01G6.2 [Source:UniProtKB/TrEMBL;Acc:Q17578]	53.7195		33.0965	101.967	3.0809	1.62335	8.49e-09	4.33e-07		33.0965	55.5596	1.67871	0.747356	0.0193087	0.224097
C01G6.9	Protein C01G6.9 [Source:UniProtKB/TrEMBL;Acc:Q17575]	28.4286		15.6393	57.4493	3.67339	1.87711	4.58e-07	1.29e-05		15.6393	25.1443	1.60776	0.68505	0.127923	0.620329
C01H6.1	COLlagen family member (col-61) [Source:RefSeq peptide;Acc:NP_492035]	16.1123		8.00297	38.7722	4.84473	2.27642	7.71e-06	0.000136104		8.00297	11.7345	1.46626	0.552143	0.542881	1
C02E7.7	Protein C02E7.7 [Source:UniProtKB/TrEMBL;Acc:O16427]	12.7905		2.48561	44.5918	17.94	4.16511	5.67e-12	7.1e-10		2.48561	3.50639	1.41068	0.496388	0.53639	1
C02F5.12	Putative zinc finger protein C02F5.12 [Source:UniProtKB/Swiss-Prot;Acc:Q95QY7]	197.316		169.529	271.983	1.60435	0.681987	0.000176161	0.00178551		169.529	179.543	1.05907	0.0827984	0.584251	1
C02F5.5	Uncharacterized protein C02F5.5 [Source:UniProtKB/Swiss-Prot;Acc:P34282]	442.6		318.7	721.486	2.26384	1.17877	5.27e-08	2.09e-06		318.7	451.972	1.41817	0.504033	0.0304747	0.297069
C03C10.2	Putative casein kinase I C03C10.2 [Source:UniProtKB/Swiss-Prot;Acc:P42169]	78.4124		50.9817	142.405	2.79326	1.48195	9.51e-10	6.35e-08		50.9817	73.3203	1.43817	0.524234	0.0508124	0.396326
C03C11.1	Protein C03C11.1 [Source:UniProtKB/TrEMBL;Acc:Q9XVT6]	190.915		151.88	312.206	2.05561	1.03957	3.08e-05	0.000424914		151.88	183.465	1.20796	0.272572	0.347694	0.896348
C04F12.3	I Kappa B homolog family member (ikb-1) [Source:RefSeq peptide;Acc:NP_492575]	325.061		237.74	513	2.15782	1.10957	3.67e-11	3.65e-09		237.74	336.235	1.4143	0.500087	0.00376507	0.0779545
C04G2.5	Protein C04G2.5 [Source:UniProtKB/TrEMBL;Acc:Q17628]	84.8765		54.38	159.16	2.92681	1.54933	7.23e-11	6.69e-09		54.38	77.1858	1.41938	0.505259	0.0574014	0.425092
C04G6.1	MAP Kinase family member (mpk-2) [Source:RefSeq peptide;Acc:NP_001021913]	238.546		192.371	348.53	1.81176	0.857395	1.13e-06	2.77e-05		192.371	209.608	1.08961	0.123808	0.520265	1
C05B5.6	F-box A protein 155 [Source:UniProtKB/Swiss-Prot;Acc:P34294]	62.4623		29.8983	141.702	4.73948	2.24473	3.52e-07	1.04e-05		29.8983	56.2377	1.88097	0.911473	0.0518349	0.401133
C05C12.5	Protein C05C12.5 [Source:UniProtKB/TrEMBL;Acc:Q17648]	363.596		263.735	581.631	2.20536	1.14101	2.25e-07	7.16e-06		263.735	371.288	1.4078	0.493446	0.0426716	0.359995
C05E7.1	Protein C05E7.1 [Source:UniProtKB/TrEMBL;Acc:Q9U3R5]	49.983		29.3019	92.9156	3.17097	1.66492	5.97e-09	3.13e-07		29.3019	52.7021	1.79859	0.846865	0.00864017	0.135528
C05E7.2	Protein C05E7.2 [Source:UniProtKB/TrEMBL;Acc:Q17670]	58.6279		26.9745	133.736	4.95786	2.30972	1.31e-13	2.48e-11		26.9745	36.666	1.35928	0.442848	0.0885893	0.517741
C06A1.3	Putative serine/threonine-protein phosphatase C06A1.3 [Source:UniProtKB/Swiss-Prot;Acc:P48458]	301.486		250.561	496.461	1.9814	0.98652	0.000116066	0.00126595		250.561	279.238	1.11445	0.156335	0.625807	1
C06A6.7		47.9551		30.3685	94.8573	3.12354	1.64318	2.19e-08	9.78e-07		30.3685	41.7706	1.37546	0.459913	0.201797	0.747582
C06C6.6	Protein C06C6.6 [Source:UniProtKB/TrEMBL;Acc:O62032]	31.9082		17.0068	64.2202	3.77615	1.91692	5.41e-08	2.13e-06		17.0068	31.7693	1.86804	0.901523	0.0248633	0.260239
C06C6.7	Protein C06C6.7 [Source:UniProtKB/TrEMBL;Acc:O62033]	102.714		72.4469	189.972	2.62223	1.39079	1.54e-06	3.56e-05		72.4469	100.307	1.38456	0.469429	0.192662	0.736064
C06E8.5	Protein C06E8.5 [Source:UniProtKB/TrEMBL;Acc:Q17738]	85.5297		6.23972	272.081	43.6047	5.44641	4.33e-15	1.17e-12		6.23972	55.2305	8.85144	3.14591	1.04882e-06	0.000103573
C07D10.4	Zinc metalloproteinase nas-7 [Source:UniProtKB/Swiss-Prot;Acc:P55113]	117.685		95.372	188.927	1.98095	0.986193	3.93e-06	7.83e-05		95.372	85.8546	0.900208	-0.151669	0.529412	1
C08F11.14		94.952		47.7835	205.787	4.30666	2.10657	3.32e-08	1.4e-06		47.7835	93.574	1.95829	0.969596	0.0122052	0.169138
C08G5.2	F-box C protein family member (fbxc-48) [Source:RefSeq peptide;Acc:NP_493800]	14.0613		12.2775	29.0742	2.36809	1.24372	0.00857939	0.0386939		12.2775	9.32542	0.759553	-0.396777	0.479598	0.990064
C09B9.3	Uncharacterized protein C09B9.3 [Source:UniProtKB/Swiss-Prot;Acc:Q17851]	17.443		10.2209	45.4065	4.44249	2.15137	1.5e-06	3.49e-05		10.2209	9.32312	0.912158	-0.132644	0.688214	1
C09D4.3	Protein C09D4.3 [Source:UniProtKB/TrEMBL;Acc:O01733]	325.809		241.789	560.563	2.3184	1.21313	1.85e-06	4.17e-05		241.789	323.816	1.33925	0.421424	0.150447	0.664032
C09G9.4	Temporarily Assigned Gene name family member (tag-19) [Source:RefSeq peptide;Acc:NP_501539]	130.463		100.498	219.161	2.18075	1.12482	5.22e-08	2.07e-06		100.498	122.825	1.22216	0.289433	0.192814	0.736064
C09H10.9	Protein C09H10.9 [Source:UniProtKB/TrEMBL;Acc:Q17885]	75.6414		53.6594	131.383	2.44846	1.29188	1.67e-07	5.52e-06		53.6594	71.3668	1.33	0.411422	0.125174	0.612205
C10C6.3	Protein C10C6.3 [Source:UniProtKB/TrEMBL;Acc:P90743]	53.4986		34.5752	101.083	2.92358	1.54774	3.58e-08	1.49e-06		34.5752	52.6034	1.52142	0.605421	0.0668128	0.452822
C10H11.7	Major sperm protein [Source:UniProtKB/TrEMBL;Acc:P91035]	144.414		101.201	238.973	2.36137	1.23962	3.96e-08	1.62e-06		101.201	145.499	1.43773	0.523791	0.0261501	0.269486
C12D8.14	FIP (Fungus-Induced Protein) Related family member (fipr-4) [Source:RefSeq peptide;Acc:NP_001023650]	17.4595		2.41665	53.3395	22.0717	4.46413	4.19e-10	3.12e-08		2.41665	12.1329	5.02054	2.32784	0.00554711	0.101356
C12D8.19	FIP (Fungus-Induced Protein) Related family member (fipr-9) [Source:RefSeq peptide;Acc:NP_001023655]	63.5342		35.3025	114.603	3.24631	1.6988	1.71e-10	1.4e-08		35.3025	68.0386	1.9273	0.946581	0.00181557	0.0451152
C12D8.9	Protein C12D8.9, isoform a [Source:UniProtKB/TrEMBL;Acc:Q17940]	24.9715		17.4846	48.9163	2.79768	1.48423	0.000104535	0.001163		17.4846	21.4074	1.22436	0.292027	0.470689	0.985058
C14B9.3	Uncharacterized protein C14B9.3 [Source:UniProtKB/Swiss-Prot;Acc:P34330]	87.3217		73.0206	125.436	1.71782	0.780579	0.000812174	0.00613574		73.0206	65.2218	0.893197	-0.16295	0.503436	1
C15A11.2	Protein C15A11.2 [Source:UniProtKB/TrEMBL;Acc:Q93209]	102.614		74.481	170.874	2.29419	1.19799	1.14e-06	2.78e-05		74.481	96.5488	1.29629	0.374386	0.158886	0.682725
C15H11.1		235.355		152.634	394.423	2.58411	1.36966	1.54e-10	1.27e-08		152.634	245.276	1.60696	0.684332	0.00311409	0.0678794
C16B8.2	Protein C16B8.2 [Source:UniProtKB/TrEMBL;Acc:Q18042]	19.0136		14.6548	36.8326	2.51335	1.32961	0.00203664	0.0128332		14.6548	14.9518	1.02027	0.028953	0.95123	1
C16C10.12	ABC transporter ATP-binding protein/permease wht-3 [Source:UniProtKB/Swiss-Prot;Acc:Q09466]	64.6792		49.1758	106.845	2.17273	1.11951	1.42e-05	0.000225434		49.1758	61.9381	1.25952	0.332879	0.317718	0.874494
C16C8.18	Protein C16C8.18 [Source:UniProtKB/TrEMBL;Acc:P91061]	148.096		91.1638	278.9	3.05933	1.61322	1.08e-09	7.08e-08		91.1638	146.752	1.60976	0.686843	0.0199433	0.228658
C16D2.1	Protein C16D2.1, isoform a [Source:UniProtKB/TrEMBL;Acc:O62061]	84.2643		58.3323	138.61	2.37622	1.24867	5.79e-07	1.58e-05		58.3323	83.616	1.43344	0.519484	0.0640348	0.444914
C16D9.1		102.194		47.5614	223.128	4.69137	2.23001	3.68e-22	3e-19		47.5614	95.4477	2.00683	1.00492	6.60507e-05	0.00340166
C16D9.5	Protein C16D9.5 [Source:UniProtKB/TrEMBL;Acc:Q22899]	41.0135		33.8315	71.1996	2.10454	1.0735	0.000471728	0.00396261		33.8315	33.0108	0.975742	-0.0354286	0.939562	1
C17C3.15		215.035		173.7	335.091	1.92914	0.947954	0.00603192	0.0296457		173.7	153.194	0.881947	-0.181237	0.564734	1
C17D12.6	Sperm transmembrane protein 9 [Source:UniProtKB/Swiss-Prot;Acc:Q9TVY6]	54.8167		39.9726	102.298	2.5592	1.35569	7.71e-07	1.99e-05		39.9726	49.7844	1.24546	0.316682	0.410838	0.943488
C17G10.3	Protein C17G10.3 [Source:UniProtKB/TrEMBL;Acc:Q95QW1]	120.49		86.9731	205.046	2.35758	1.2373	8.86e-07	2.24e-05		86.9731	118.792	1.36584	0.449793	0.149859	0.662929
C17H12.12	Protein C17H12.12 [Source:UniProtKB/TrEMBL;Acc:O45084]	815.807		569.533	1393.43	2.44662	1.29079	1.32e-07	4.55e-06		569.533	815.711	1.43224	0.518277	0.0560966	0.419948
C18A3.7	Protein C18A3.7 [Source:UniProtKB/TrEMBL;Acc:Q09960]	65.4948		53.4109	104.723	1.96071	0.971377	0.000141902	0.00149066		53.4109	61.4966	1.15139	0.203371	0.509093	1
C18D4.6	Protein C18D4.6, isoform a [Source:UniProtKB/TrEMBL;Acc:O45263]	61.2606		50.9014	101.239	1.98893	0.991993	0.000124614	0.00134248		50.9014	57.4021	1.12771	0.173398	0.521979	1
C18D4.8		81.9248		40.96	166.332	4.06083	2.02177	2.24e-09	1.33e-07		40.96	73.5708	1.79616	0.844917	0.0163917	0.20362
C18E3.1	Protein C18E3.1 [Source:UniProtKB/TrEMBL;Acc:O02102]	54.7073		40.7979	105.661	2.58986	1.37287	6.1e-07	1.64e-05		40.7979	48.0905	1.17875	0.237258	0.483941	0.991801
C18E9.8	Protein C18E9.8 [Source:UniProtKB/TrEMBL;Acc:Q18097]	225.304		116.37	503.482	4.32656	2.11322	1.49e-09	9.35e-08		116.37	224.565	1.92975	0.948415	0.00849018	0.134008
C18H2.1	Protein C18H2.1 [Source:UniProtKB/TrEMBL;Acc:Q18102]	211.516		141.002	374.552	2.65636	1.40945	1.52e-14	3.5e-12		141.002	215.639	1.52934	0.612905	0.0014368	0.0374242
C18H2.3	Protein C18H2.3 [Source:UniProtKB/TrEMBL;Acc:Q18104]	25.9225		13.3249	56.4843	4.23899	2.08372	1.62e-06	3.73e-05		13.3249	23.3641	1.75341	0.810164	0.11772	0.596671
C18H2.4	Protein C18H2.4 [Source:UniProtKB/TrEMBL;Acc:Q18105]	54.8991		32.6783	110.232	3.37325	1.75414	3.93e-07	1.13e-05		32.6783	50.9612	1.55948	0.641065	0.0959813	0.539807
C18H2.5		194.453		139.924	350.625	2.50583	1.32529	1.9e-06	4.26e-05		139.924	187.319	1.33872	0.420855	0.165382	0.691437
C18H7.4	Protein C18H7.4 [Source:UniProtKB/TrEMBL;Acc:Q9GZG1]	191.95		140.187	327.406	2.3355	1.22373	2.43e-06	5.24e-05		140.187	192.263	1.37148	0.455731	0.116568	0.594167
C18H7.7	Protein C18H7.7 [Source:UniProtKB/TrEMBL;Acc:Q9GZG0]	62.1993		42.9332	117.964	2.74762	1.45818	1.04e-05	0.00017417		42.9332	57.3013	1.33466	0.416473	0.266748	0.822509
C23G10.6	Protein C23G10.6 [Source:UniProtKB/TrEMBL;Acc:Q9GYR7]	255.301		222.514	481.398	2.16345	1.11333	0.000184424	0.00185115		222.514	209.462	0.941344	-0.0872058	0.547192	1
C24D10.1		213.237		165.979	358.12	2.15762	1.10944	4.37e-05	0.00056525		165.979	201.438	1.21363	0.279334	0.394352	0.933762
C24G7.1	Protein C24G7.1 [Source:UniProtKB/TrEMBL;Acc:P91103]	11.8912		3.81872	26.7431	7.00315	2.808	2.33e-06	5.07e-05		3.81872	8.86002	2.32015	1.21422	0.166826	0.693699
C24G7.2	Protein ACD-1 [Source:UniProtKB/TrEMBL;Acc:P91102]	49.5336		14.1831	119.181	8.40302	3.07091	5.01e-10	3.65e-08		14.1831	38.7753	2.73391	1.45097	0.0143914	0.188398
C25A8.5	Protein C25A8.5 [Source:UniProtKB/TrEMBL;Acc:Q18142]	200.933		119.447	372.54	3.11888	1.64103	1.25e-08	6.15e-07		119.447	211.861	1.77369	0.826752	0.00973071	0.145499
C25G4.8	Protein C25G4.8 [Source:UniProtKB/TrEMBL;Acc:Q18173]	86.7969		65.5642	141.949	2.16504	1.1144	1.75e-06	3.97e-05		65.5642	83.5674	1.27459	0.350033	0.150021	0.663053
C26E1.2	Protein C26E1.2 [Source:UniProtKB/TrEMBL;Acc:O17605]	243.101		166.191	398.372	2.39707	1.26127	1.07e-12	1.63e-10		166.191	247.731	1.49064	0.57593	0.000845356	0.0257722
C26F1.1	Protein C26F1.1, isoform b [Source:UniProtKB/TrEMBL;Acc:Q8I7M0]	58.5738		22.2106	128.654	5.79247	2.53418	4.98e-11	4.85e-09		22.2106	54.1001	2.43577	1.28438	0.00207469	0.0496548
C26F1.2	CYtochrome P450 family member (cyp-32A1) [Source:RefSeq peptide;Acc:NP_505009]	277.539		206.295	410.501	1.98987	0.992675	6.02e-09	3.15e-07		206.295	270.438	1.31093	0.390589	0.0436347	0.364098
C27A7.1	Ectonucleotide pyrophosphatase/phosphodiesterase C27A7.1 [Source:UniProtKB/Swiss-Prot;Acc:P90754]	786.933		625.265	1114.84	1.78299	0.834298	3.01e-06	6.22e-05		625.265	742.885	1.18811	0.248672	0.199131	0.743069
C27B7.6	Putative serine/threonine-protein phosphatase C27B7.6 [Source:UniProtKB/Swiss-Prot;Acc:P48460]	155.891		122.655	257.544	2.09974	1.07021	2.44e-08	1.07e-06		122.655	158.029	1.28841	0.365587	0.0757689	0.482062
C28D4.7	Protein C28D4.7 [Source:UniProtKB/TrEMBL;Acc:Q9NAR2]	283.253		205.678	454.644	2.21046	1.14435	6.95e-08	2.65e-06		205.678	266.028	1.29342	0.37119	0.109678	0.574253
C28D4.8	Protein C28D4.8 [Source:UniProtKB/TrEMBL;Acc:Q9NAR1]	42.3185		34.4094	69.0684	2.00725	1.00522	0.000725181	0.00559731		34.4094	35.1848	1.02253	0.0321501	1	1
C29E4.14		29.4778		18.0997	59.5398	3.28955	1.71789	1.49e-06	3.47e-05		18.0997	26.1576	1.4452	0.531266	0.213805	0.763109
C29F5.3	Protein C29F5.3 [Source:UniProtKB/TrEMBL;Acc:Q18305]	46.8824		31.7815	91.7094	2.88563	1.52888	1.15e-06	2.81e-05		31.7815	44.8486	1.41116	0.496878	0.209689	0.758239
C30B5.3	Cytoplasmic polyadenylation element-binding protein 2 [Source:UniProtKB/Swiss-Prot;Acc:Q18317]	316.189		202.95	592.483	2.91935	1.54565	1.98e-12	2.79e-10		202.95	305.585	1.50572	0.59045	0.0126109	0.172445
C30G7.4		225.945		183.516	323.602	1.76335	0.818318	5.28e-06	0.000100606		183.516	211.572	1.15288	0.205247	0.320163	0.877078
C31B8.4	Protein C31B8.4 [Source:UniProtKB/TrEMBL;Acc:O16898]	200.773		50.5833	518.263	10.2457	3.35695	5.75e-54	2.18e-50		50.5833	171.53	3.39104	1.76173	1.00404e-14	6.91051e-12
C31B8.8	Matrix metalloproteinase; Protein C31B8.8 [Source:UniProtKB/TrEMBL;Acc:G5EBU3]	662.187		532.847	973.185	1.82639	0.868992	1.07e-05	0.000178102		532.847	609.556	1.14396	0.194036	0.499641	1
C31H1.1		109.094		69.6925	224.81	3.22574	1.68963	6.41e-07	1.7e-05		69.6925	101.565	1.45733	0.543323	0.138783	0.640817
C32C4.1	Protein C32C4.1, isoform a [Source:UniProtKB/TrEMBL;Acc:Q18351]	46.4213		30.9984	83.4154	2.69096	1.42812	1.19e-06	2.88e-05		30.9984	44.9718	1.45078	0.536828	0.10004	0.54889
C32C4.3		46.9598		28.6829	95.524	3.33034	1.73567	3.67e-09	2.03e-07		28.6829	41.514	1.44734	0.533405	0.0977018	0.544309
C32D5.4	Uncharacterized protein C32D5.4 [Source:UniProtKB/Swiss-Prot;Acc:Q09264]	103.023		66.4228	178.761	2.69126	1.42828	1.35e-10	1.15e-08		66.4228	104.624	1.57512	0.655457	0.0066296	0.113991
C32E8.4	Protein C32E8.4 [Source:UniProtKB/TrEMBL;Acc:P91126]	179.84		149.697	258.545	1.72713	0.788375	0.000159043	0.00164121		149.697	166.115	1.10968	0.150144	0.592074	1
C33H5.16	Protein C33H5.16 [Source:UniProtKB/TrEMBL;Acc:Q18415]	65.3188		44.9767	120.473	2.67855	1.42145	3.11e-08	1.33e-06		44.9767	63.9039	1.42082	0.506726	0.080025	0.494587
C34D4.15	COLlagen family member (col-113) [Source:RefSeq peptide;Acc:NP_501123]	101.641		31.7229	278.649	8.78384	3.13485	1.12e-14	2.66e-12		31.7229	64.6916	2.03927	1.02805	0.00836228	0.132789
C34D4.2	Serine/threonine-protein phosphatase [Source:UniProtKB/TrEMBL;Acc:Q27475]	110.165		76.0286	210.633	2.77045	1.47012	2.2e-05	0.000323862		76.0286	101.757	1.3384	0.420509	0.296457	0.852898
C34E7.4		390.744		336.489	524.572	1.55896	0.640582	0.000116295	0.00126784		336.489	346.935	1.03104	0.0441053	0.762203	1
C35A5.2	UDP-GlucuronosylTransferase family member (ugt-33) [Source:RefSeq peptide;Acc:NP_505692]	40.4931		26.3731	106.952	4.05532	2.01982	5.36e-11	5.13e-09		26.3731	5.66569	0.214828	-2.21875	4.56126e-07	5.02913e-05
C35E7.9	Major sperm protein [Source:UniProtKB/TrEMBL;Acc:O61765]	194.538		119.199	364.565	3.05846	1.61281	1.41e-08	6.8e-07		119.199	181.587	1.52339	0.607288	0.0645103	0.445974
C36B1.10	Glycogen Synthase Kinase Alpha subunit family member (gska-3) [Source:RefSeq peptide;Acc:NP_492367]	389.495		243.837	731.88	3.00151	1.58569	4.71e-11	4.63e-09		243.837	407.119	1.66963	0.73953	0.00372984	0.0773661
C36C5.12	UPF0376 protein C36C5.12 [Source:UniProtKB/Swiss-Prot;Acc:O16406]	82.1832		66.95	118.633	1.77197	0.825352	0.000371965	0.00328752		66.95	56.9191	0.850173	-0.234171	0.256609	0.811147
C37C3.13	TransThyretin-Related family domain family member (ttr-33) [Source:RefSeq peptide;Acc:NP_872192]	345.274		202.097	619.241	3.06408	1.61546	1.35e-11	1.5e-09		202.097	351.443	1.73898	0.798244	0.00163658	0.0413938
C38C10.3	Uncharacterized protein C38C10.3 [Source:UniProtKB/Swiss-Prot;Acc:Q03568]	59.5109		43.1861	105.669	2.44683	1.29092	1.36e-05	0.000217322		43.1861	56.8642	1.31673	0.396956	0.241656	0.795327
C38C3.7	Protein C38C3.7 [Source:UniProtKB/TrEMBL;Acc:O17078]	37.9302		25.1816	81.3991	3.23248	1.69264	2.27e-07	7.19e-06		25.1816	32.6525	1.29668	0.374822	0.396718	0.934073
C38C6.5	Protein C38C6.5 [Source:UniProtKB/TrEMBL;Acc:O45301]	31.7046		20.5366	60.6373	2.95265	1.56201	7.68e-06	0.000135658		20.5366	29.5584	1.4393	0.525371	0.172541	0.7025
C38D9.5		41.8137		22.9735	93.176	4.05581	2.01999	9.84e-11	8.65e-09		22.9735	38.544	1.67776	0.746538	0.0465673	0.376936
C39B5.5		683.241		525.84	1249.26	2.37574	1.24838	0.000362276	0.00321937		525.84	547.86	1.04188	0.0591826	0.890741	1
C40H1.4	Putative fatty acid elongation protein 4 [Source:UniProtKB/Swiss-Prot;Acc:Q03574]	69.3749		55.0247	117.199	2.12994	1.09081	9.8e-06	0.000165982		55.0247	62.2247	1.13085	0.177408	0.535955	1
C42C1.3		14.4524		12.2594	29.1111	2.37459	1.24768	0.00907754	0.0403338		12.2594	9.99434	0.815236	-0.29471	0.671573	1
C42C1.9		204.279		174.454	306.811	1.75869	0.814502	1.36e-05	0.000217698		174.454	183.806	1.05361	0.0753367	0.7881	1
C42D4.3	Protein C42D4.3 [Source:UniProtKB/TrEMBL;Acc:Q18572]	228.096		12.2053	750.087	61.456	5.94148	2.89e-47	8.23e-44		12.2053	133.396	10.9294	3.45014	1.30007e-17	1.23036e-14
C43F9.6	Protein NKB-2 [Source:UniProtKB/TrEMBL;Acc:Q9XUG9]	295.682		220.807	485.927	2.20068	1.13795	2.55e-06	5.42e-05		220.807	291.096	1.31832	0.398706	0.1436	0.651424
C44B9.2	Protein C44B9.2 [Source:UniProtKB/TrEMBL;Acc:Q18603]	145.722		76.0905	309.006	4.06104	2.02185	8.11e-16	2.6e-13		76.0905	143.825	1.89018	0.918524	0.000533607	0.0181043
C44F1.2	AT hook Transcription Factor family member (attf-1) [Source:RefSeq peptide;Acc:NP_497762]	29.6952		7.71619	79.4054	10.2907	3.36328	3.09e-17	1.28e-14		7.71619	27.6009	3.57701	1.83875	1.83135e-05	0.00115223
C45G9.12	Uncharacterized protein C45G9.12 [Source:UniProtKB/Swiss-Prot;Acc:Q09283]	53.7949		39.9694	102.896	2.57436	1.36421	5.9e-07	1.6e-05		39.9694	37.8551	0.947102	-0.0784076	0.63907	1
C45G9.15	Uncharacterized protein C45G9.8 [Source:UniProtKB/Swiss-Prot;Acc:Q09280]	29.0138		15.3219	64.6838	4.22166	2.07781	1.47e-08	7.04e-07		15.3219	27.124	1.77028	0.823976	0.0600981	0.431965
C46H11.6	Protein C46H11.6 [Source:UniProtKB/TrEMBL;Acc:Q9GYJ7]	61.2928		42.0483	112.275	2.67014	1.41692	7.67e-08	2.88e-06		42.0483	59.0235	1.40371	0.489241	0.106901	0.566507
C47E8.1		32.5609		25.151	64.5693	2.56727	1.36023	4.82e-05	0.000610578		25.151	26.6138	1.05816	0.0815595	0.815253	1
C47E8.10		20.9744		10.4929	51.7957	4.93624	2.30341	5.12e-08	2.04e-06		10.4929	14.9541	1.42516	0.511127	0.334296	0.888523
C48B6.4	Protein C48B6.4 [Source:UniProtKB/TrEMBL;Acc:O01508]	251.099		199.681	409.313	2.04983	1.03551	2.92e-06	6.1e-05		199.681	229.417	1.14892	0.200278	0.455238	0.978039
C48E7.1		1590.28		1337.1	2258.32	1.68897	0.756143	7.87e-08	2.93e-06		1337.1	1457.65	1.09016	0.12454	0.538227	1
C49A1.2		23.5872		11.8441	50.0135	4.22265	2.07815	1.91e-07	6.21e-06		11.8441	19.3313	1.63215	0.70677	0.0968872	0.542153
C49A1.3	Protein C49A1.3 [Source:UniProtKB/TrEMBL;Acc:O17671]	28.1714		16.0486	65.0317	4.05218	2.0187	2.83e-08	1.22e-06		16.0486	23.3147	1.45276	0.538793	0.203671	0.750556
C49C8.1	Protein C49C8.1 [Source:UniProtKB/TrEMBL;Acc:Q18707]	95.6973		61.022	172.819	2.83208	1.50186	5.44e-11	5.19e-09		61.022	91.9188	1.50632	0.59103	0.0216823	0.241052
C49G7.1		62.9027		38.4502	116.553	3.03128	1.59993	4.52e-07	1.28e-05		38.4502	45.4134	1.18109	0.240125	0.611148	1
C50F4.10	Protein C50F4.10 [Source:UniProtKB/TrEMBL;Acc:Q18738]	152.399		112.057	257.356	2.29665	1.19953	2.6e-08	1.13e-06		112.057	150.349	1.34172	0.424079	0.0735586	0.476129
C50F4.2	Probable 6-phosphofructokinase [Source:UniProtKB/Swiss-Prot;Acc:Q27483]	212.637		150.538	366.478	2.43445	1.2836	9.64e-08	3.47e-06		150.538	219.937	1.46101	0.546963	0.0308599	0.299538
C50F7.3	Protein C50F7.3 [Source:UniProtKB/TrEMBL;Acc:Q18755]	85.4055		71.6129	147.225	2.05584	1.03973	0.000327541	0.00296269		71.6129	73.0806	1.0205	0.0292707	0.980104	1
C50H2.10	FIP (Fungus-Induced Protein) Related family member (fipr-11) [Source:RefSeq peptide;Acc:NP_741606]	17.9004		7.27235	45.1387	6.20689	2.63387	1.61e-08	7.57e-07		7.27235	12.7948	1.75938	0.81507	0.135259	0.635397
C50H2.12	FIP (Fungus-Induced Protein) Related family member (fipr-10) [Source:RefSeq peptide;Acc:NP_001023726]	81.6006		31.2845	202.887	6.48522	2.69716	2.79e-15	7.86e-13		31.2845	67.6648	2.16288	1.11296	0.00522997	0.0976076
C52E4.7	Protein C52E4.7 [Source:UniProtKB/TrEMBL;Acc:Q18784]	181.841		125.642	326.823	2.60123	1.3792	5.92e-09	3.12e-07		125.642	181.072	1.44118	0.527248	0.0383727	0.338076
C53B4.2	Protein C53B4.2 [Source:UniProtKB/TrEMBL;Acc:Q18796]	42.3167		27.1003	80.7817	2.98084	1.57572	1.45e-06	3.38e-05		27.1003	40.3542	1.48907	0.574411	0.128624	0.621479
C53C9.2	Uncharacterized protein C53C9.2 [Source:UniProtKB/Swiss-Prot;Acc:Q09936]	2587.5		1664.23	4268.42	2.5648	1.35885	7.78e-22	5.91e-19		1664.23	2836.21	1.70422	0.769109	6.20738e-08	8.59685e-06
C54D10.10		76.56		33.7275	179.575	5.3243	2.41259	2.69e-08	1.17e-06		33.7275	66.5935	1.97446	0.981456	0.0277698	0.280327
C54F6.5	Protein C54F6.5 [Source:UniProtKB/TrEMBL;Acc:O16447]	24.5581		19.2774	44.6424	2.31579	1.2115	0.00137958	0.00945375		19.2774	18.1199	0.939952	-0.089341	0.958704	1
C54G4.3	Protein C54G4.3 [Source:UniProtKB/TrEMBL;Acc:Q18848]	201.015		128.584	370.196	2.87902	1.52558	1.42e-10	1.21e-08		128.584	194.95	1.51613	0.600394	0.0217498	0.241448
D1022.9		83.9289		55.7799	157.689	2.82699	1.49927	2.95e-10	2.28e-08		55.7799	75.8003	1.35892	0.442457	0.102124	0.555313
D1065.3	Protein D1065.3 [Source:UniProtKB/TrEMBL;Acc:O16193]	52.4042		28.6659	99.8875	3.48454	1.80097	3.55e-10	2.71e-08		28.6659	46.7018	1.62917	0.704141	0.0223828	0.244767
D1081.10		21.2065		11.1124	47.3493	4.26094	2.09117	9.11e-07	2.29e-05		11.1124	19.7344	1.77589	0.828541	0.0922401	0.528519
D1081.3		31.4547		20.3473	62.0519	3.04964	1.60864	1.96e-06	4.36e-05		20.3473	30.5209	1.5	0.584965	0.15322	0.669578
D1081.5	Protein D1081.5 [Source:UniProtKB/TrEMBL;Acc:Q18958]	107.685		57.9798	232.652	4.01263	2.00455	5.27e-12	6.63e-10		57.9798	97.7887	1.6866	0.754116	0.0225512	0.245943
D1086.18		90.04		41.3786	178.424	4.31199	2.10835	1.27e-18	6.87e-16		41.3786	94.4843	2.28341	1.19119	4.33379e-06	0.00033595
D2024.1		13.8206		9.70596	31.179	3.21235	1.68363	0.000709287	0.00549357		9.70596	11.0331	1.13674	0.184901	0.844893	1
D2063.4		100.167		74.7027	170.335	2.28017	1.18914	1.91e-07	6.21e-06		74.7027	100.431	1.34441	0.426975	0.102231	0.555621
D2092.7	TetraSPanin family member (tsp-19) [Source:RefSeq peptide;Acc:NP_491904]	37.6599		28.2325	74.8047	2.64959	1.40577	7.08e-06	0.000127093		28.2325	30.9794	1.09729	0.13395	0.674835	1
E03A3.4	Histone H3.3-like type 1 [Source:UniProtKB/Swiss-Prot;Acc:Q27490]	88.5325		59.9768	167.592	2.79427	1.48247	9.76e-08	3.51e-06		59.9768	79.2735	1.32174	0.402434	0.17954	0.714467
E04F6.6	Protein E04F6.6 [Source:UniProtKB/TrEMBL;Acc:Q19059]	429.186		354.952	639.682	1.80217	0.849731	8.76e-08	3.21e-06		354.952	366.848	1.03351	0.0475575	0.821522	1
EGAP1.3	Zinc MetalloProtease family member (zmp-1) [Source:RefSeq peptide;Acc:NP_741156]	79.0048		63.8799	113.739	1.78052	0.832297	0.000490473	0.00409206		63.8799	60.9224	0.953701	-0.068391	0.764143	1
F01D4.3	Protein F01D4.3 [Source:UniProtKB/TrEMBL;Acc:O17755]	53.3912		30.1418	113.604	3.76898	1.91418	2.06e-10	1.66e-08		30.1418	53.8172	1.78547	0.8363	0.0122158	0.169181
F07A5.2	Protein F07A5.2 [Source:UniProtKB/TrEMBL;Acc:Q19138]	1229.58		909.915	2019.55	2.2195	1.15023	1.71e-07	5.65e-06		909.915	1211.11	1.33102	0.412529	0.0826514	0.501807
F07D3.3	Protein F07D3.3 [Source:UniProtKB/TrEMBL;Acc:Q19164]	23.9414		12.5549	52.9446	4.21704	2.07623	1.76e-07	5.76e-06		12.5549	22.1526	1.76446	0.819225	0.105997	0.564048
F07E5.6	F-box B protein family member (fbxb-36) [Source:RefSeq peptide;Acc:NP_494169]	31.1189		20.4513	61.1198	2.98855	1.57945	6.6e-06	0.000119992		20.4513	27.4739	1.34338	0.425868	0.398402	0.934226
F07F6.1	Uncharacterized protein F07F6.1 [Source:UniProtKB/Swiss-Prot;Acc:Q09302]	215.542		126.37	422.712	3.34505	1.74203	1.95e-14	4.39e-12		126.37	218.478	1.72888	0.789841	0.00111613	0.0314134
F07F6.5	Protein dct-5 [Source:UniProtKB/Swiss-Prot;Acc:Q09304]	25.0244		4.18207	74.8985	17.9094	4.16265	1.35e-11	1.5e-09		4.18207	18.3727	4.3932	2.13527	0.000573416	0.0192378
F07G6.10		311.9		230.443	481.308	2.08863	1.06255	1.37e-07	4.69e-06		230.443	298.975	1.29739	0.375618	0.106294	0.564503
F08A8.8		68.9119		38.6713	128.8	3.33064	1.7358	1.62e-11	1.79e-09		38.6713	74.9333	1.9377	0.954343	0.000644444	0.0209104
F08F8.6	Protein F08F8.6 [Source:UniProtKB/TrEMBL;Acc:Q95ZW3]	47.0794		27.9234	85.8819	3.07563	1.62088	3.37e-08	1.42e-06		27.9234	48.2378	1.72751	0.788692	0.0228576	0.247831
F08G5.2	ACyLtransferase-like family member (acl-13) [Source:RefSeq peptide;Acc:NP_502370]	125.989		76.7893	239.797	3.12279	1.64284	4.02e-12	5.29e-10		76.7893	112.145	1.46042	0.546385	0.023225	0.250496
F09C12.8	Protein F09C12.8 [Source:UniProtKB/TrEMBL;Acc:Q8IG34]	248.299		154.968	482.666	3.11462	1.63905	2.49e-16	8.48e-14		154.968	228.537	1.47473	0.560455	0.0111757	0.159544
F09F7.8	Nematode Specific Peptide family, group B family member (nspb-12) [Source:RefSeq peptide;Acc:NP_498194]	27.0124		2.74171	80.3782	29.3168	4.87365	4.37e-14	9.32e-12		2.74171	23.2385	8.47589	3.08337	8.17801e-06	0.000585953
F09G8.6	Putative cuticle collagen 91 [Source:UniProtKB/Swiss-Prot;Acc:P34391]	161.886		9.51447	536.03	56.3384	5.81605	2.58e-29	3.27e-26		9.51447	97.4322	10.2404	3.3562	2.76217e-12	1.14067e-09
F10D11.5	Protein F10D11.5 [Source:UniProtKB/TrEMBL;Acc:O17779]	113.202		90.2829	181.617	2.01164	1.00837	2.28e-05	0.000332199		90.2829	109.5	1.21285	0.278406	0.29519	0.851707
F10F2.6		56.7934		36.1868	109.645	3.02997	1.5993	2.09e-06	4.62e-05		36.1868	56.2816	1.55531	0.637202	0.101377	0.553901
F10G7.12		24.4705		17.8118	50.3776	2.82832	1.49995	6.41e-05	0.00077773		17.8118	22.1619	1.24422	0.315244	0.637128	1
F10G8.1		63.8016		41.1125	121.699	2.96014	1.56566	2e-09	1.21e-07		41.1125	65.6356	1.59649	0.6749	0.0203312	0.231239
F11E6.8	Protein F11E6.8, isoform a [Source:UniProtKB/TrEMBL;Acc:Q9XVQ7]	107.115		80.427	161.282	2.00533	1.00384	2.62e-06	5.55e-05		80.427	91.8148	1.14159	0.191047	0.4358	0.96446
F12A10.3		23.9252		12.5166	53.6144	4.28345	2.09877	1.15e-07	4.08e-06		12.5166	21.4791	1.71604	0.779084	0.0940144	0.534718
F13A7.7	Protein F13A7.7 [Source:UniProtKB/TrEMBL;Acc:Q9XTW0]	57.4199		38.6352	112.017	2.89935	1.53573	1.37e-08	6.64e-07		38.6352	58.5789	1.51621	0.600465	0.0506146	0.395599
F13D11.3	Protein F13D11.3 [Source:UniProtKB/TrEMBL;Acc:Q19388]	183.369		136.843	266.987	1.95105	0.96425	9.64e-07	2.41e-05		136.843	177.24	1.2952	0.37318	0.0949325	0.536715
F13G11.2		61.261		35.2148	111.836	3.17583	1.66713	7.95e-10	5.46e-08		35.2148	61.908	1.75801	0.813942	0.00453151	0.0886514
F14B8.3	Patterned Expression Site family member (pes-23) [Source:RefSeq peptide;Acc:NP_509167]	421.437		362.179	579.158	1.59909	0.677252	2.49e-05	0.000358564		362.179	371.166	1.02481	0.0353587	0.832327	1
F14E5.1		73.2262		50.4203	133.509	2.64792	1.40486	5.58e-06	0.000104808		50.4203	56.5798	1.12216	0.166281	0.596828	1
F15B9.9	Delta/Serrate/Lag-2 domain family member (dsl-7) [Source:RefSeq peptide;Acc:NP_001023803]	16.7002		5.22515	45.2213	8.65454	3.11346	4.41e-10	3.24e-08		5.22515	10.281	1.96761	0.976443	0.144473	0.653857
F15D3.4	Protein F15D3.4 [Source:UniProtKB/TrEMBL;Acc:Q9XVQ1]	120.252		86.7104	199.712	2.30321	1.20364	1.47e-08	7.04e-07		86.7104	116.595	1.34465	0.427232	0.0721451	0.470466
F15H10.2	Cuticle collagen 13 [Source:UniProtKB/Swiss-Prot;Acc:P20631]	123.196		37.5155	331.077	8.82507	3.14161	4.94e-08	1.98e-06		37.5155	91.5168	2.43944	1.28655	0.0390363	0.341406
F15H10.4	Temporarily Assigned Gene name family member (tag-314) [Source:RefSeq peptide;Acc:NP_872234]	69.6688		45.1617	115.9	2.56634	1.35971	7.76e-08	2.9e-06		45.1617	69.2136	1.53257	0.615957	0.0334199	0.314053
F15H9.1	Protein F15H9.1 [Source:UniProtKB/TrEMBL;Acc:O45371]	26.1734		10.7884	61.1557	5.66865	2.503	1.97e-10	1.6e-08		10.7884	25.0247	2.31959	1.21387	0.00379847	0.0783603
F17C11.6		148.004		127.311	230.951	1.81407	0.859229	0.000188763	0.00188308		127.311	127.348	1.00029	0.00041629	0.82986	1
F17C8.2	COLlagen family member (col-89) [Source:RefSeq peptide;Acc:NP_497975]	49.3874		31.7941	89.4176	2.8124	1.4918	2.91e-07	8.83e-06		31.7941	41.2536	1.29752	0.375761	0.341018	0.893228
F18A1.1	Protein F18A1.1 [Source:UniProtKB/TrEMBL;Acc:Q19540]	50.1906		34.0826	97.6148	2.86407	1.51807	8.22e-06	0.000143221		34.0826	47.9904	1.40806	0.49371	0.196094	0.739431
F18A12.1	Protein F18A12.1 [Source:UniProtKB/TrEMBL;Acc:O16795]	150.627		99.655	280.298	2.81269	1.49195	6.58e-08	2.53e-06		99.655	147.57	1.48081	0.566387	0.0683928	0.45901
F18A12.4	Protein F18A12.4 [Source:UniProtKB/TrEMBL;Acc:O16791]	181.869		139.372	287.43	2.06233	1.04427	1.93e-07	6.26e-06		139.372	179.75	1.28972	0.367057	0.0895247	0.521168
F18A12.5	Protein F18A12.5 [Source:UniProtKB/TrEMBL;Acc:O16789]	60.668		46.057	105.998	2.30146	1.20255	6.15e-06	0.000113571		46.057	53.5004	1.16161	0.21613	0.535657	1
F19B6.4	WHiTe (Drosophila) related ABC transporte family member (wht-5) [Source:RefSeq peptide;Acc:NP_502352]	257.813		155.916	528.67	3.39074	1.7616	4.25e-12	5.53e-10		155.916	245.797	1.57647	0.656701	0.0144683	0.188861
F20D6.1		20.3423		8.29736	50.094	6.03734	2.59391	4.51e-09	2.46e-07		8.29736	16.0469	1.93398	0.951571	0.0712653	0.467683
F20D6.6	Protein F20D6.6 [Source:UniProtKB/TrEMBL;Acc:Q19646]	326.157		252.887	533.52	2.10971	1.07705	1.38e-06	3.25e-05		252.887	299.492	1.18429	0.244024	0.305433	0.862509
F20H11.4	Protein F20H11.4 [Source:UniProtKB/TrEMBL;Acc:O01736]	252.004		191.436	409.365	2.13839	1.09653	1.52e-08	7.2e-07		191.436	235.968	1.23262	0.301731	0.190636	0.731904
F21C10.8	Prion-like-(Q/N-rich)-domain-bearing protein family member (pqn-31) [Source:RefSeq peptide;Acc:NP_001023829]	894.314		515.289	1493.36	2.8981	1.53511	3.44e-15	9.43e-13		515.289	982.391	1.90649	0.930916	4.1555e-06	0.000325462
F21C3.7		65.0819		42.1726	124.763	2.95839	1.56481	1.45e-07	4.93e-06		42.1726	64.7677	1.53578	0.61897	0.0481038	0.384305
F21F3.2	Protein F21F3.2 [Source:UniProtKB/TrEMBL;Acc:P91267]	89.2834		59.3693	161.055	2.71277	1.43977	1.19e-08	5.87e-07		59.3693	92.3357	1.55528	0.637172	0.0218176	0.241647
F21F3.3	Protein F21F3.3 [Source:UniProtKB/TrEMBL;Acc:P91266]	127.039		83.2326	249.632	2.99921	1.58458	2.02e-14	4.52e-12		83.2326	117.016	1.40589	0.491485	0.0300485	0.295068
F22B5.5	Protein F22B5.5 [Source:UniProtKB/TrEMBL;Acc:Q19709]	233.349		171.1	374.003	2.18587	1.12821	1.73e-06	3.93e-05		171.1	232.022	1.35606	0.439424	0.116331	0.593453
F22D6.1	protein KINase family member (kin-14) [Source:RefSeq peptide;Acc:NP_492004]	358.311		297.551	523.927	1.7608	0.816231	6.73e-07	1.77e-05		297.551	348.069	1.16978	0.226237	0.192288	0.735358
F22D6.10	COLlagen family member (col-60) [Source:RefSeq peptide;Acc:NP_492013]	125.963		30.947	379.001	12.2468	3.61433	3.99e-10	2.99e-08		30.947	82.4527	2.66432	1.41377	0.00607276	0.108266
F23B12.1	Serine/threonine-protein phosphatase [Source:UniProtKB/TrEMBL;Acc:Q27495]	56.2504		36.1348	113.609	3.14403	1.65261	2.97e-05	0.000412019		36.1348	51.5993	1.42797	0.513963	0.289021	0.845465
F23B12.4	Protein F23B12.4, isoform b [Source:UniProtKB/TrEMBL;Acc:Q19751]	982.59		677.635	1571.83	2.31959	1.21387	3.37e-09	1.89e-07		677.635	1023.98	1.51112	0.595614	0.00874445	0.136913
F23C8.7	Protein F23C8.7 [Source:UniProtKB/TrEMBL;Acc:Q9TXI2]	184.271		148.394	288.874	1.94667	0.961008	6.16e-06	0.000113707		148.394	180.16	1.21406	0.279844	0.21222	0.759986
F23C8.8	Protein F23C8.8 [Source:UniProtKB/TrEMBL;Acc:Q9TXI1]	130.475		115.465	195.913	1.69673	0.762754	0.000178359	0.00180258		115.465	122.747	1.06307	0.0882323	0.723331	1
F23F12.13		79.812		60.754	131.094	2.15778	1.10955	4.23e-06	8.31e-05		60.754	70.8266	1.16579	0.221311	0.393037	0.93333
F23H11.8	Phosphatase with EF hands family member (pef-1) [Source:RefSeq peptide;Acc:NP_741091]	123.193		77.4288	203.359	2.6264	1.39308	5.91e-10	4.22e-08		77.4288	127.507	1.64676	0.719631	0.00231401	0.0541277
F23H12.8	FIP (Fungus-Induced Protein) Related family member (fipr-1) [Source:RefSeq peptide;Acc:NP_872151]	407.883		229.773	767.414	3.33987	1.73979	1.01e-12	1.55e-10		229.773	387.202	1.68515	0.752874	0.00410223	0.082601
F25F2.1	Protein F25F2.1, isoform a [Source:UniProtKB/TrEMBL;Acc:Q19784]	216.025		158.056	361.904	2.28971	1.19517	1.73e-07	5.69e-06		158.056	214.456	1.35684	0.440246	0.0765366	0.483999
F26A1.3	Protein F26A1.3 [Source:UniProtKB/TrEMBL;Acc:Q19798]	158.896		107.301	282.335	2.63125	1.39575	2.25e-07	7.16e-06		107.301	164.674	1.5347	0.617959	0.0411006	0.353494
F26A3.5	Protein F26A3.5 [Source:UniProtKB/TrEMBL;Acc:Q93596]	272.218		137.768	560.947	4.07168	2.02562	3.02e-11	3.1e-09		137.768	293.193	2.12816	1.08961	0.000631322	0.0206023
F26B1.5	Serine/threonine-protein phosphatase [Source:UniProtKB/TrEMBL;Acc:P91273]	38.2931		31.1483	71.5626	2.29748	1.20005	0.000103727	0.00115628		31.1483	33.8293	1.08607	0.119119	0.796871	1
F26G1.5	Protein F26G1.5 [Source:UniProtKB/TrEMBL;Acc:Q19830]	171.654		96.6694	348.834	3.60853	1.85141	1.06e-21	7.8e-19		96.6694	138.897	1.43682	0.522879	0.0104569	0.15186
F26H9.8		112.944		69.2887	221.338	3.19444	1.67556	3.39e-13	5.68e-11		69.2887	111.671	1.61167	0.688559	0.00494273	0.0939449
F27C8.5	Protein F27C8.5 [Source:UniProtKB/TrEMBL;Acc:Q19838]	339.052		237.425	602.059	2.53579	1.34244	1.64e-07	5.44e-06		237.425	326.59	1.37555	0.460013	0.0997204	0.54868
F28H1.5	Protein F28H1.5 [Source:UniProtKB/TrEMBL;Acc:O01540]	53.8783		37.284	94.5544	2.53606	1.34259	1.28e-06	3.05e-05		37.284	47.5605	1.27563	0.351205	0.326426	0.882699
F28H7.6	Protein F28H7.6 [Source:UniProtKB/TrEMBL;Acc:Q19893]	78.8275		53.6583	140.766	2.62338	1.39143	6.91e-09	3.57e-07		53.6583	74.2782	1.38428	0.469138	0.121655	0.604233
F29D10.1	Protein F29D10.1 [Source:UniProtKB/TrEMBL;Acc:Q19898]	25.0483		22.2987	44.9324	2.01502	1.01079	0.00741551	0.0347484		22.2987	15.8789	0.712097	-0.489854	0.30588	0.862931
F29F11.2	UDP-GlucuronosylTransferase family member (ugt-34) [Source:RefSeq peptide;Acc:NP_505728]	41.2132		2.77565	158.729	57.1863	5.8376	2.65e-05	0.00037626		2.77565	2.62787	0.946759	-0.0789311	0.88956	1
F30A10.12		80.7103		68.3496	128.747	1.88365	0.913533	0.00160149	0.0106261		68.3496	63.8424	0.934056	-0.098419	0.644835	1
F30F8.2	Putative glutaminase F30F8.2 [Source:UniProtKB/Swiss-Prot;Acc:Q93650]	483.146		352.569	774.218	2.19593	1.13483	6.52e-13	1.05e-10		352.569	488.754	1.38626	0.471202	0.0063622	0.111415
F31E8.5	Protein F31E8.5 [Source:UniProtKB/TrEMBL;Acc:Q19938]	267.984		208.916	435.729	2.08566	1.0605	6.63e-06	0.000120212		208.916	252.543	1.20883	0.273606	0.341576	0.893479
F32D8.7	Protein F32D8.7, isoform a [Source:UniProtKB/TrEMBL;Acc:Q19961]	28.9937		12.2858	67.1766	5.46784	2.45097	8.16e-11	7.44e-09		12.2858	23.1106	1.88108	0.911564	0.0441637	0.366225
F32H2.7	Protein F32H2.7 [Source:UniProtKB/TrEMBL;Acc:O17859]	821.43		645.65	1293.01	2.00265	1.00191	1.9e-05	0.000288413		645.65	792.441	1.22735	0.29555	0.259514	0.815122
F33D11.2	Protein F33D11.2 [Source:UniProtKB/TrEMBL;Acc:O44776]	95.6933		62.6424	175.723	2.80519	1.4881	1.01e-08	5.06e-07		62.6424	95.8528	1.53016	0.613683	0.0328006	0.310001
F34D10.9		182.039		135.434	320.17	2.36403	1.24125	1.15e-09	7.47e-08		135.434	172.431	1.27317	0.348425	0.112048	0.581806
F35A5.3	Activated in Blocked Unfolded protein response family member (abu-10) [Source:RefSeq peptide;Acc:NP_508659]	46.7677		4.50388	135.446	30.0733	4.91041	3.75e-27	4.07e-24		4.50388	42.8111	9.50538	3.24874	1.25073e-11	4.43872e-09
F35B12.6	Temporarily Assigned Gene name family member (tag-290) [Source:RefSeq peptide;Acc:NP_505945]	356.123		229.065	582.695	2.5438	1.34698	2.31e-16	7.98e-14		229.065	380.137	1.65952	0.730764	9.59756e-06	0.000664602
F35B3.4	Protein F35B3.4 [Source:UniProtKB/TrEMBL;Acc:Q966J9]	113.909		7.3189	373.782	51.0708	5.67443	1.59e-41	3.61e-38		7.3189	67.5145	9.22467	3.2055	3.09244e-15	2.34129e-12
F35E2.5	Protein F35E2.5 [Source:UniProtKB/TrEMBL;Acc:O62223]	47.4611		28.1105	94.7652	3.37117	1.75325	2.78e-09	1.59e-07		28.1105	44.0656	1.56759	0.648544	0.0606416	0.433494
F36A2.11	Protein F36A2.11 [Source:UniProtKB/TrEMBL;Acc:Q9XVN7]	139.145		80.1544	263.923	3.29268	1.71926	3.58e-17	1.41e-14		80.1544	132.201	1.64933	0.721884	0.0011909	0.0331887
F36A2.12		185.463		152.896	288.606	1.88759	0.916547	4.89e-06	9.45e-05		152.896	178.47	1.16726	0.22313	0.390817	0.932131
F36A4.4	Protein F36A4.4 [Source:UniProtKB/TrEMBL;Acc:Q20093]	98.4779		67.6273	169.156	2.5013	1.32268	4.62e-09	2.51e-07		67.6273	102.094	1.50965	0.594214	0.0144108	0.188544
F36D3.5		171.573		125.359	291.275	2.32354	1.21632	1.07e-07	3.81e-06		125.359	170.058	1.35657	0.439964	0.0692934	0.461814
F36G9.13	Protein F36G9.13 [Source:UniProtKB/TrEMBL;Acc:O45471]	84.7335		48.7778	174.903	3.58571	1.84226	3.54e-07	1.05e-05		48.7778	84.8475	1.73947	0.798647	0.0534029	0.406365
F36H5.2	MATH (meprin-associated Traf homology) domain containing family member (math-27) [Source:RefSeq peptide;Acc:NP_494074]	316.012		236.014	535.692	2.26975	1.18253	1.5e-12	2.2e-10		236.014	260.713	1.10465	0.143587	0.315843	0.873748
F37A8.2	Protein F37A8.2 [Source:UniProtKB/TrEMBL;Acc:Q20112]	85.7392		49.3322	157.585	3.19436	1.67553	1.75e-11	1.92e-09		49.3322	93.1248	1.88771	0.916635	0.000712162	0.0226545
F37C12.18		156.302		122.219	262.653	2.14905	1.1037	1.81e-06	4.09e-05		122.219	135.155	1.10585	0.145154	0.643909	1
F38E1.3	Protein F38E1.3 [Source:UniProtKB/TrEMBL;Acc:Q20160]	113.112		80.4542	203.219	2.5259	1.3368	6.39e-08	2.47e-06		80.4542	110.84	1.37768	0.462241	0.097767	0.544309
F38E11.8		19.6643		13.6456	42.7635	3.13386	1.64794	0.000946139	0.00696135		13.6456	14.0687	1.031	0.044046	1	1
F38H4.3	Protein F38H4.3 [Source:UniProtKB/TrEMBL;Acc:Q20178]	120.678		78.5036	198.964	2.53445	1.34168	6.14e-10	4.35e-08		78.5036	123.391	1.57178	0.652402	0.00306216	0.067134
F38H4.5	Protein F38H4.5 [Source:UniProtKB/TrEMBL;Acc:Q20180]	80.8842		67.6377	125.76	1.85932	0.894774	0.000168334	0.00171711		67.6377	70.519	1.0426	0.0601844	0.647101	1
F38H4.6	Major sperm protein [Source:UniProtKB/TrEMBL;Acc:Q20185]	51.095		36.3756	87.4988	2.40543	1.26629	6.83e-06	0.000123311		36.3756	47.3454	1.30157	0.380252	0.285111	0.842047
F40F12.3	Protein F40F12.3 [Source:UniProtKB/TrEMBL;Acc:Q7JMS7]	207.128		120.979	393.19	3.25007	1.70047	6.79e-11	6.34e-09		120.979	223.01	1.84337	0.882349	0.00143471	0.0374129
F40G12.10	Protein F40G12.10 [Source:UniProtKB/TrEMBL;Acc:Q20252]	302.344		192.31	540.87	2.81249	1.49185	7.46e-12	8.99e-10		192.31	316.441	1.64547	0.718503	0.00233294	0.0545144
F41E7.4	Fungus-Induced Protein family member (fip-5) [Source:RefSeq peptide;Acc:NP_509726]	150.877		133.895	203.416	1.51921	0.603325	0.00444779	0.0234646		133.895	121.612	0.908262	-0.138819	0.342628	0.893964
F41F3.1	Protein F41F3.1 [Source:UniProtKB/TrEMBL;Acc:Q20283]	52.9437		34.9883	92.976	2.65734	1.40998	3.48e-07	1.03e-05		34.9883	51.9769	1.48555	0.570996	0.054888	0.414177
F41H10.5	Protein F41H10.5 [Source:UniProtKB/TrEMBL;Acc:Q20297]	71.8693		58.9879	115.18	1.9526	0.965397	7.56e-05	0.000895854		58.9879	66.3091	1.12411	0.168788	0.51388	1
F42A9.3	Protein F42A9.3 [Source:UniProtKB/TrEMBL;Acc:Q20316]	89.6124		67.4713	149.301	2.21281	1.14588	5.58e-07	1.53e-05		67.4713	90.9548	1.34805	0.430875	0.0911162	0.525793
F43C11.3	Protein DECR-1.1 [Source:UniProtKB/TrEMBL;Acc:Q9U5B5]	324.069		131.762	738.261	5.60299	2.4862	2.09e-15	6.12e-13		131.762	299.952	2.27647	1.1868	0.000508438	0.0173396
F43G6.6	Protein JMJD-1.1 [Source:UniProtKB/TrEMBL;Acc:Q20367]	107.14		85.113	179.937	2.1141	1.08004	7.62e-05	0.000899519		85.113	104.114	1.22325	0.290714	0.415626	0.946727
F44A2.3	Protein F44A2.3 [Source:UniProtKB/TrEMBL;Acc:Q20380]	220.689		175.161	317.315	1.81156	0.857233	1.27e-06	3.03e-05		175.161	195.658	1.11701	0.159647	0.345194	0.895366
F44D12.6	Protein F44D12.6 [Source:UniProtKB/TrEMBL;Acc:Q20394]	83.5839		52.7427	162.236	3.07599	1.62105	8.34e-10	5.67e-08		52.7427	83.3293	1.57992	0.659852	0.0193563	0.22442
F44E7.6	F-box A protein family member (fbxa-183) [Source:RefSeq peptide;Acc:NP_504516]	20.5424		13.6265	47.8297	3.51005	1.81149	1.8e-05	0.000275245		13.6265	13.8074	1.01328	0.0190271	1	1
F44F4.3	Protein F44F4.3 [Source:UniProtKB/TrEMBL;Acc:Q20403]	56.1913		44.2446	89.2363	2.01689	1.01213	0.000170961	0.00173899		44.2446	51.0467	1.15374	0.206316	0.530762	1
F44G4.5	Protein F44G4.5 [Source:UniProtKB/TrEMBL;Acc:Q20415]	136.168		97.2608	236.574	2.43237	1.28236	1.57e-09	9.85e-08		97.2608	132.947	1.36691	0.450916	0.0700488	0.463751
F45E4.5	Protein F45E4.5 [Source:UniProtKB/TrEMBL;Acc:Q94228]	128.186		53.9194	286.152	5.30703	2.40791	1.17e-12	1.77e-10		53.9194	109.228	2.02576	1.01847	0.00670713	0.11461
F45H7.6		123.632		88.7041	213.263	2.4042	1.26556	2.79e-06	5.85e-05		88.7041	119.669	1.34908	0.43198	0.14864	0.660624
F46A9.1	Protein F46A9.1 [Source:UniProtKB/TrEMBL;Acc:Q93729]	132.163		78.6855	253.637	3.22343	1.6886	1.42e-15	4.25e-13		78.6855	123.475	1.56923	0.650053	0.00348228	0.0738498
F46A9.2	Protein F46A9.2 [Source:UniProtKB/TrEMBL;Acc:Q93730]	165.259		128.734	270.285	2.09957	1.07009	0.000103256	0.00115249		128.734	145.823	1.13275	0.179831	0.561208	1
F46F5.1		11.8065		4.14814	31.1133	7.50054	2.90699	6.38e-07	1.69e-05		4.14814	10.8513	2.61594	1.38733	0.0563971	0.420375
F46F5.11	Protein F46F5.11 [Source:UniProtKB/TrEMBL;Acc:Q9TXX9]	18.254		8.02647	47.4912	5.91683	2.56482	8.82e-07	2.23e-05		8.02647	16.5239	2.05868	1.04172	0.116162	0.592973
F46F5.7	Protein F46F5.7 [Source:UniProtKB/TrEMBL;Acc:Q9TXY2]	33.4545		25.6928	60.1474	2.34102	1.22714	0.000177704	0.00179795		25.6928	28.0957	1.09353	0.128989	0.700076	1
F47B3.7	Protein F47B3.7 [Source:UniProtKB/TrEMBL;Acc:O01556]	248.92		178.723	440.322	2.46372	1.30084	5.96e-08	2.33e-06		178.723	240.04	1.34309	0.425552	0.117734	0.596671
F47B7.7		613.019		356.939	1081.54	3.03004	1.59934	8.95e-17	3.24e-14		356.939	679.492	1.90366	0.928778	3.9847e-06	0.000315346
F47B8.11	Sperm-Specific family, class S family member (sss-2) [Source:RefSeq peptide;Acc:NP_506557]	939.467		610.648	1715.1	2.80866	1.48988	1.91e-08	8.77e-07		610.648	963.22	1.57737	0.657524	0.0227592	0.247217
F47D12.7	Kelch repeat and BTB domain-containing protein F47D12.7 [Source:UniProtKB/Swiss-Prot;Acc:Q09563]	344.268		252.745	580.249	2.29579	1.19899	3.04e-08	1.3e-06		252.745	339.888	1.34479	0.427377	0.0915502	0.526506
F47F6.5	C-type LECtin family member (clec-119) [Source:RefSeq peptide;Acc:NP_493933]	184.937		120.026	340.555	2.83734	1.50454	1.73e-08	8e-07		120.026	190.829	1.58989	0.668928	0.0144859	0.188983
F47G6.3	Protein F47G6.3 [Source:UniProtKB/TrEMBL;Acc:Q9TZI8]	63.778		46.0307	130.84	2.84246	1.50714	1.23e-05	0.000201		46.0307	56.6215	1.23008	0.298754	0.586159	1
F48B9.4	Neuropeptide-Like Protein family member (nlp-37) [Source:RefSeq peptide;Acc:NP_508397]	157.937		121.607	241.9	1.9892	0.992189	2.23e-07	7.12e-06		121.607	149.147	1.22647	0.294513	0.146432	0.657154
F49E11.7	Serine/threonine-protein phosphatase [Source:UniProtKB/TrEMBL;Acc:Q27500]	67.1944		44.9067	115.422	2.57026	1.36192	1.4e-07	4.78e-06		44.9067	68.1555	1.51771	0.601901	0.0448581	0.368752
F49F1.12	Protein F49F1.12 [Source:UniProtKB/TrEMBL;Acc:Q9GZD7]	19.2515		10.8339	40.6514	3.75225	1.90776	1.41e-05	0.000224058		10.8339	15.4057	1.42199	0.507916	0.391733	0.932465
F53B2.5	Protein F53B2.5 [Source:UniProtKB/TrEMBL;Acc:Q20703]	137.874		87.1952	269.447	3.09015	1.62768	6.97e-13	1.12e-10		87.1952	133.189	1.52748	0.611149	0.0130517	0.176245
F53B6.1	TetraSPanin family member (tsp-15) [Source:RefSeq peptide;Acc:NP_492404]	194.362		137.274	280.954	2.04667	1.03328	2.28e-08	1.02e-06		137.274	184.335	1.34283	0.425277	0.022136	0.243592
F53B6.7	Protein F53B6.7 [Source:UniProtKB/TrEMBL;Acc:Q9XVN0]	180.421		147.135	276.352	1.87822	0.909363	5.4e-06	0.000102468		147.135	175.329	1.19162	0.252922	0.315126	0.87324
F53C3.1		86.5713		62.9544	160.171	2.54423	1.34723	8.72e-09	4.42e-07		62.9544	74.7607	1.18754	0.247973	0.429523	0.957784
F53F4.18		74.9052		59.7398	135.293	2.2647	1.17932	5.55e-06	0.000104394		59.7398	56.0397	0.938062	-0.092245	0.666229	1
F54C1.8		58.5521		35.2997	113.813	3.22421	1.68894	4.24e-10	3.15e-08		35.2997	55.1688	1.56287	0.644198	0.0204509	0.231903
F54C1.9	Sperm Specific Transcript family member (sst-20) [Source:RefSeq peptide;Acc:NP_491498]	129.849		90.3211	232.464	2.57375	1.36387	9.44e-09	4.74e-07		90.3211	127.16	1.40786	0.493509	0.0779449	0.487412
F54C8.6	Uncharacterized protein F54C8.6 [Source:UniProtKB/Swiss-Prot;Acc:P34444]	56.517		39.9827	100.612	2.51639	1.33135	9.86e-06	0.000166728		39.9827	48.506	1.21317	0.278787	0.401245	0.937793
F54D1.1		210.788		148.39	346.766	2.33686	1.22457	2e-07	6.48e-06		148.39	217.73	1.46728	0.553141	0.0349841	0.320997
F54F7.3	Protein F54F7.3 [Source:UniProtKB/TrEMBL;Acc:Q20790]	1228.74		898.623	1877.09	2.08885	1.06271	9.57e-14	1.9e-11		898.623	1224.79	1.36296	0.446748	0.0024565	0.0566001
F54H12.7		230.587		172.094	373.182	2.16848	1.11668	5.18e-09	2.78e-07		172.094	223.612	1.29936	0.377801	0.0664976	0.451819
F54H12.8	Uncharacterized protein F54H12.5 [Source:UniProtKB/Swiss-Prot;Acc:P34459]	94.435		57.4988	169.974	2.95614	1.56371	1.72e-08	7.98e-07		57.4988	92.7264	1.61267	0.689448	0.0244576	0.258444
F54H5.5	Protein F54H5.5 [Source:UniProtKB/TrEMBL;Acc:P91331]	125.45		76.6492	237.129	3.0937	1.62933	1.93e-12	2.72e-10		76.6492	116.503	1.51996	0.604031	0.0143456	0.188169
F55C5.1		532.743		453.521	795.783	1.75468	0.811206	4.33e-05	0.000560648		453.521	508.954	1.12223	0.166367	0.482225	0.991717
F55C5.2		113.283		43.8275	286.731	6.54225	2.70979	1.31e-09	8.35e-08		43.8275	94.8886	2.16505	1.1144	0.0175244	0.211832
F55C5.3	TWiK family of potassium channels family member (twk-24) [Source:RefSeq peptide;Acc:NP_001023981]	194.995		154.327	284.772	1.84525	0.883818	6.25e-06	0.000115001		154.327	165.768	1.07413	0.103174	0.559961	1
F55F8.7	Protein F55F8.7 [Source:UniProtKB/TrEMBL;Acc:P91345]	181.079		124.503	325.975	2.61822	1.38858	8.16e-07	2.09e-05		124.503	180.625	1.45077	0.536819	0.0774728	0.486261
F55G11.9		38.1603		26.3133	68.5817	2.60635	1.38203	2.04e-05	0.000304863		26.3133	34.0296	1.29325	0.370999	0.307487	0.8647
F56B6.6	Protein F56B6.6 [Source:UniProtKB/TrEMBL;Acc:Q22996]	14.2132		6.56152	33.9926	5.1806	2.37312	3.73e-06	7.48e-05		6.56152	12.0073	1.82995	0.871804	0.179899	0.714467
F56F3.4	Protein F56F3.4 [Source:UniProtKB/TrEMBL;Acc:Q20899]	256.239		182.883	436.261	2.38547	1.25427	8.84e-12	1.05e-09		182.883	233.271	1.27552	0.351085	0.0692674	0.461776
F56H1.2	Protein NHR-266 [Source:UniProtKB/TrEMBL;Acc:O76370]	28.7162		18.9058	62.1316	3.28638	1.7165	3.7e-06	7.44e-05		18.9058	21.6887	1.1472	0.198111	0.649761	1
F56H1.3	Protein F56H1.3 [Source:UniProtKB/TrEMBL;Acc:O76369]	64.417		44.4475	124.069	2.79136	1.48097	6.82e-07	1.79e-05		44.4475	63.5479	1.42973	0.515741	0.13218	0.628064
F56H11.3	fatty acid ELOngation family member (elo-7) [Source:RefSeq peptide;Acc:NP_501691]	60.0779		37.6441	119.699	3.17975	1.66891	3.49e-10	2.68e-08		37.6441	58.239	1.5471	0.629562	0.0276715	0.279832
F57A8.6	Protein F57A8.6 [Source:UniProtKB/TrEMBL;Acc:Q20917]	123.875		42.1682	344.321	8.16541	3.02953	1.93e-41	3.99e-38		42.1682	72.0634	1.70895	0.773111	0.00179507	0.0447055
F57B9.8	Protein F57B9.8 [Source:UniProtKB/TrEMBL;Acc:Q20933]	101.256		83.2573	165.122	1.98328	0.987888	5.49e-06	0.000103571		83.2573	97.3425	1.16918	0.225494	0.395758	0.934073
F57F4.1	Protein F57F4.1 [Source:UniProtKB/TrEMBL;Acc:Q94245]	269.363		201.766	413.751	2.05065	1.03608	2.91e-09	1.66e-07		201.766	273.882	1.35742	0.440872	0.02111	0.236682
F58A6.5	Protein F58A6.5 [Source:UniProtKB/TrEMBL;Acc:Q20960]	184.426		102.907	352.013	3.4207	1.77429	3.22e-16	1.05e-13		102.907	184.862	1.7964	0.845109	0.000310004	0.0118737
F58D5.3		23.114		16.0366	45.6953	2.84944	1.51068	9.81e-05	0.00110435		16.0366	18.3295	1.14298	0.192794	0.575891	1
F58D5.7	Protein F58D5.7 [Source:UniProtKB/TrEMBL;Acc:Q9NLC7]	298.486		212.023	487.133	2.29755	1.20009	2.08e-09	1.25e-07		212.023	300.799	1.41871	0.504578	0.0195795	0.225741
F58F12.3	Uncharacterized protein F58F12.3 [Source:UniProtKB/Swiss-Prot;Acc:Q09400]	116.409		80.4729	200.052	2.48595	1.3138	6.98e-07	1.83e-05		80.4729	115.011	1.42919	0.515196	0.0810005	0.496429
F58H1.6	Protein F58H1.6 [Source:UniProtKB/TrEMBL;Acc:Q21015]	183.074		143.13	302.11	2.11074	1.07775	0.00018734	0.00187299		143.13	166.123	1.16065	0.214927	0.657249	1
F59A3.8	Protein F59A3.8 [Source:UniProtKB/TrEMBL;Acc:P91360]	186.778		116.758	339.638	2.90891	1.54048	2.03e-08	9.16e-07		116.758	196.406	1.68217	0.750324	0.0108562	0.156184
F59A6.2	Protein F59A6.2 [Source:UniProtKB/TrEMBL;Acc:Q21028]	95.5609		71.4121	163.969	2.2961	1.19918	6.93e-08	2.65e-06		71.4121	99.9095	1.39906	0.484454	0.0517087	0.400359
F59A6.8		30.0361		21.19	60.5146	2.85581	1.5139	2.65e-05	0.000376288		21.19	28.6614	1.35259	0.435726	0.343468	0.894632
F59C6.2	Protein F59C6.2 [Source:UniProtKB/TrEMBL;Acc:Q93828]	60.0047		29.9492	126.826	4.23469	2.08226	2.09e-11	2.23e-09		29.9492	59.5637	1.98882	0.991915	0.00365918	0.0762487
F59E11.12	Nuclear Hormone Receptor family member (nhr-144) [Source:RefSeq peptide;Acc:NP_001024004]	146.437		117.569	210.95	1.79426	0.843386	1.7e-05	0.000261375		117.569	126.493	1.0759	0.105546	0.50676	1
F59E11.5	Protein F59E11.5 [Source:UniProtKB/TrEMBL;Acc:O16761]	395.006		237.648	668.732	2.81396	1.4926	1.09e-11	1.26e-09		237.648	418.769	1.76214	0.817325	0.00041595	0.0149722
F59E11.7	Protein F59E11.7, isoform a [Source:UniProtKB/TrEMBL;Acc:O16759]	30.7972		15.9529	62.7376	3.93268	1.97551	4.26e-08	1.74e-06		15.9529	26.1475	1.63905	0.712858	0.0507096	0.396069
F59G1.2	TetraSPanin family member (tsp-18) [Source:RefSeq peptide;Acc:NP_495178]	31.8913		18.5129	65.9058	3.56	1.83188	2.02e-06	4.47e-05		18.5129	28.9643	1.56455	0.645745	0.216962	0.766774
H04J21.1	Protein H04J21.1 [Source:UniProtKB/TrEMBL;Acc:O61207]	108.397		73.4932	211.73	2.88095	1.52655	3.18e-08	1.35e-06		73.4932	90.4438	1.23064	0.29941	0.322315	0.878876
H06A10.1	Protein H06A10.1 [Source:UniProtKB/TrEMBL;Acc:Q9XTR0]	195.069		147.183	290.426	1.97323	0.98056	5.63e-07	1.54e-05		147.183	180.979	1.22961	0.298207	0.241949	0.795513
H06H21.9	Protein H06H21.9 [Source:UniProtKB/TrEMBL;Acc:Q9TXV1]	148.12		113.385	258.382	2.27881	1.18828	5.46e-07	1.5e-05		113.385	136.821	1.20669	0.271056	0.322756	0.878946
H20J04.1	Protein H20J04.1 [Source:UniProtKB/TrEMBL;Acc:Q9N5L7]	133.658		81.356	257.874	3.1697	1.66434	3.85e-09	2.12e-07		81.356	129.264	1.58887	0.668004	0.0314597	0.30303
H27M09.5	Protein H27M09.5 [Source:UniProtKB/TrEMBL;Acc:Q9N5K4]	148.3		125.568	223.154	1.77716	0.829576	8.87e-05	0.001018		125.568	136.32	1.08563	0.118528	0.664226	1
H32K16.2		103.044		63.442	186.078	2.93304	1.5524	1.05e-09	6.9e-08		63.442	84.8228	1.33701	0.419014	0.127079	0.617533
K01A11.4	defective SPErmatogenesis family member (spe-41) [Source:RefSeq peptide;Acc:NP_497709]	504.035		382.24	821.087	2.14809	1.10305	1.07e-06	2.67e-05		382.24	498.835	1.30503	0.384083	0.117805	0.596722
K01C8.8	C-type LECtin family member (clec-142) [Source:RefSeq peptide;Acc:NP_495748]	52.7425		42.8584	84.7857	1.97828	0.984243	0.000269877	0.00252868		42.8584	40.1284	0.936303	-0.0949534	0.722237	1
K01H12.2	Adenine Nucleotide Translocator family member (ant-1.3) [Source:RefSeq peptide;Acc:NP_501727]	307.753		219.772	563.994	2.56627	1.35967	2.63e-06	5.58e-05		219.772	310.174	1.41134	0.497069	0.123581	0.608212
K01H12.4	Protein K01H12.4 [Source:UniProtKB/TrEMBL;Acc:Q21105]	371.514		285.394	584.993	2.04977	1.03546	1.38e-06	3.25e-05		285.394	362.664	1.27075	0.345676	0.118776	0.597799
K03H1.9	Protein K03H1.9 [Source:UniProtKB/TrEMBL;Acc:Q9U3C2]	45.411		32.981	78.3971	2.37704	1.24917	2.56e-05	0.000366403		32.981	43.036	1.30487	0.383911	0.284407	0.841369
K04G2.4		393.432		322.295	608.154	1.88695	0.916057	3.06e-05	0.000422453		322.295	364.904	1.1322	0.179135	0.425411	0.954779
K06A1.2	Protein K06A1.2 [Source:UniProtKB/TrEMBL;Acc:Q09405]	46.3085		25.0979	100.89	4.01984	2.00714	2.26e-11	2.37e-09		25.0979	37.1691	1.48097	0.566538	0.0805334	0.495416
K07E1.1	1,2-dihydroxy-3-keto-5-methylthiopentene dioxygenase homolog 2 [Source:UniProtKB/Swiss-Prot;Acc:Q09407]	974.22		801.982	1549.95	1.93265	0.950577	4.25e-05	0.000552895		801.982	836.138	1.04259	0.0601698	0.917733	1
K07F5.4	protein KINase family member (kin-24) [Source:RefSeq peptide;Acc:NP_001040963]	85.6218		56.8859	169.601	2.98142	1.576	2.82e-07	8.65e-06		56.8859	76.8775	1.35143	0.434492	0.215371	0.765168
K07F5.6	Protein K07F5.6 [Source:UniProtKB/TrEMBL;Acc:Q21291]	94.7697		61.1156	171.357	2.80381	1.48739	1.67e-08	7.79e-07		61.1156	95.7079	1.56601	0.647097	0.0181264	0.215759
K07H8.5	Protein K07H8.5 [Source:UniProtKB/TrEMBL;Acc:O45178]	72.1589		39.9409	144.569	3.61958	1.85582	2.5e-13	4.33e-11		39.9409	77.8986	1.95035	0.963732	0.000459442	0.0161081
K08A2.2	Protein K08A2.2 [Source:UniProtKB/TrEMBL;Acc:Q9N5J3]	153.674		101.838	259.384	2.54701	1.3488	2.89e-08	1.24e-06		101.838	159.786	1.56901	0.649854	0.0170768	0.208867
K08B5.1	Protein K08B5.1 [Source:UniProtKB/TrEMBL;Acc:Q21309]	56.2874		31.1111	113.034	3.63324	1.86126	2.02e-11	2.18e-09		31.1111	54.2303	1.74312	0.80167	0.00949354	0.144062
K08B5.2	Protein K08B5.2 [Source:UniProtKB/TrEMBL;Acc:Q21308]	103.614		78.0876	169.886	2.17558	1.1214	2.43e-07	7.62e-06		78.0876	94.0882	1.2049	0.268919	0.321911	0.878876
K08E3.1	TYRosinase family member (tyr-2) [Source:RefSeq peptide;Acc:NP_499836]	737.186		581.434	1198.25	2.06085	1.04324	7.05e-07	1.84e-05		581.434	738.206	1.26963	0.344407	0.08308	0.502395
K08E4.7	Protein K08E4.7 [Source:UniProtKB/TrEMBL;Acc:Q067Y2]	64.9367		36.7018	133.918	3.64881	1.86743	8.64e-13	1.36e-10		36.7018	55.1141	1.50167	0.586571	0.0418228	0.357082
K08F8.5	Protein K08F8.5, isoform b [Source:UniProtKB/TrEMBL;Acc:P90926]	81.9708		63.3795	146.016	2.30383	1.20404	3.86e-05	0.000511801		63.3795	74.3284	1.17275	0.229898	0.615701	1
K08H10.5		22.9078		14.5699	43.755	3.0031	1.58645	8.64e-05	0.000995156		14.5699	19.0285	1.30601	0.385166	0.506216	1
K08H2.5	Protein K08H2.5 [Source:UniProtKB/TrEMBL;Acc:Q21373]	26.2923		17.8425	51.9862	2.91361	1.54281	3.65e-05	0.000487798		17.8425	21.1161	1.18347	0.243027	0.633611	1
K09B11.5	Protein K09B11.5, isoform b [Source:UniProtKB/TrEMBL;Acc:Q2EEM6]	78.8478		57.987	141.961	2.44815	1.29169	1.49e-05	0.000235102		57.987	78.3133	1.35053	0.433528	0.266992	0.822822
K09C6.1		71.0935		35.5569	141.952	3.99227	1.99721	1.35e-11	1.5e-09		35.5569	79.0091	2.22205	1.15189	0.000274001	0.010861
K09C6.2	Protein K09C6.2 [Source:UniProtKB/TrEMBL;Acc:O16946]	50.3339		19.5116	107.665	5.51801	2.46415	1.66e-14	3.77e-12		19.5116	53.3039	2.73191	1.44991	2.7733e-05	0.00162149
K09D9.11	Protein K09D9.11 [Source:UniProtKB/TrEMBL;Acc:Q9N5I9]	55.5005		36.9228	107.783	2.91915	1.54555	1.58e-08	7.43e-07		36.9228	48.1067	1.3029	0.381725	0.267372	0.8231
K09G1.2	Protein K09G1.2 [Source:UniProtKB/TrEMBL;Acc:Q9XVL0]	73.7527		50.0239	135.155	2.70181	1.43393	1.63e-07	5.41e-06		50.0239	67.7117	1.35359	0.436788	0.174861	0.706052
K09H9.8	Protein K09H9.8 [Source:UniProtKB/TrEMBL;Acc:O44990]	214.229		146.564	352.29	2.40367	1.26524	3.62e-12	4.82e-10		146.564	214.571	1.46401	0.549929	0.00568414	0.102954
K10C9.7	Protein K10C9.7 [Source:UniProtKB/TrEMBL;Acc:O61890]	119.422		77.7301	214.191	2.75558	1.46235	3.79e-12	5.02e-10		77.7301	117.347	1.50968	0.594241	0.0103112	0.15066
K10D2.8		83.497		54.0156	156.024	2.8885	1.53032	1.84e-10	1.5e-08		54.0156	77.985	1.44375	0.529821	0.0605245	0.433287
K10H10.4	Protein K10H10.4 [Source:UniProtKB/TrEMBL;Acc:O45681]	74.0548		1.3714	232.857	169.795	7.40765	4.19e-23	3.68e-20		1.3714	60.8778	44.391	5.4722	4.57286e-13	2.07727e-10
K11C4.1	Protein K11C4.1 [Source:UniProtKB/TrEMBL;Acc:Q94277]	145.963		91.5633	269.882	2.94749	1.55949	4.08e-07	1.17e-05		91.5633	143.873	1.57129	0.651951	0.0646191	0.446379
K11H3.2	Uncharacterized protein K11H3.2 [Source:UniProtKB/Swiss-Prot;Acc:P34518]	100.494		72.0819	173.208	2.40293	1.26479	1.15e-08	5.67e-07		72.0819	94.982	1.31769	0.398016	0.0853937	0.508667
M05B5.3	Protein M05B5.3 [Source:UniProtKB/TrEMBL;Acc:Q21518]	89.1642		44.4354	191.678	4.31363	2.1089	1.25e-08	6.15e-07		44.4354	86.4056	1.94452	0.959416	0.0172186	0.209811
M176.9		174.482		122.217	314.601	2.57411	1.36407	1.04e-08	5.22e-07		122.217	171.558	1.40371	0.489242	0.0532731	0.406066
M7.7	Protein M7.7 [Source:UniProtKB/TrEMBL;Acc:Q21590]	143.719		112.155	235.901	2.10336	1.07269	2.47e-06	5.3e-05		112.155	136.908	1.2207	0.287713	0.275778	0.831423
M88.3	Protein M88.3 [Source:UniProtKB/TrEMBL;Acc:Q21600]	127.03		111.906	191.077	1.70749	0.771873	0.00025125	0.00238133		111.906	111.554	0.996855	-0.00454489	0.88975	1
R02D5.7	Protein R02D5.7 [Source:UniProtKB/TrEMBL;Acc:O62323]	137.001		105.54	221.963	2.10312	1.07253	4.97e-06	9.57e-05		105.54	134.709	1.27638	0.352056	0.193372	0.736157
R02E4.3		41.2916		8.51904	113.189	13.2865	3.73189	2.25e-13	3.98e-11		8.51904	36.2382	4.25378	2.08875	1.33129e-05	0.000881564
R04B5.4	Nuclear hormone receptor family member nhr-12 [Source:UniProtKB/Swiss-Prot;Acc:Q21701]	454.657		386.726	655.969	1.69621	0.762315	1.87e-06	4.2e-05		386.726	371.16	0.959748	-0.0592726	0.835905	1
R04B5.6	Protein R04B5.6 [Source:UniProtKB/TrEMBL;Acc:Q21703]	19.6842		12.1796	40.4395	3.32026	1.7313	4.28e-05	0.000556492		12.1796	8.88079	0.729153	-0.455707	0.330141	0.886192
R04E5.10	Intermediate filament protein ifd-1 [Source:UniProtKB/Swiss-Prot;Acc:Q86DC6]	372.106		270.805	596.741	2.20359	1.13985	2.33e-12	3.21e-10		270.805	378.013	1.39589	0.481184	0.00434532	0.0858219
R05D7.2	Protein R05D7.2 [Source:UniProtKB/TrEMBL;Acc:O45706]	23.4232		11.1633	53.6513	4.80605	2.26485	2.41e-08	1.06e-06		11.1633	18.751	1.6797	0.748206	0.112585	0.582814
R05H5.2	Cell Division Cycle related family member (cdc-25.4) [Source:RefSeq peptide;Acc:NP_496197]	40.1865		25.7332	76.9692	2.99105	1.58065	3.22e-07	9.66e-06		25.7332	36.5758	1.42135	0.507258	0.170232	0.698708
R07B1.8	Uncharacterized protein R07B1.8 [Source:UniProtKB/Swiss-Prot;Acc:Q09608]	63.4617		33.8047	122.328	3.61867	1.85546	3.4e-12	4.56e-10		33.8047	62.1809	1.83941	0.879246	0.00361072	0.0757951
R07B7.4	Protein R07B7.4, isoform a [Source:UniProtKB/TrEMBL;Acc:Q21794]	115.251		85.9202	197.68	2.30074	1.2021	1.19e-08	5.89e-07		85.9202	109.744	1.27727	0.353067	0.123254	0.607797
R07C12.2		262.124		153.988	449.677	2.9202	1.54607	2.24e-16	7.84e-14		153.988	288.386	1.87278	0.90518	1.34697e-06	0.000126421
R07C3.13	Protein R07C3.13 [Source:UniProtKB/TrEMBL;Acc:O16772]	70.7145		36.2344	151.273	4.17483	2.06172	5.99e-14	1.25e-11		36.2344	68.4777	1.88985	0.918274	0.00329849	0.0709456
R08A2.2	Serine/threonine-protein phosphatase [Source:UniProtKB/TrEMBL;Acc:Q9U395]	86.1975		56.5564	159.103	2.81317	1.4922	2.58e-10	2.02e-08		56.5564	91.5273	1.61834	0.69451	0.00524333	0.0977765
R08C7.6	C-type LECtin family member (clec-175) [Source:RefSeq peptide;Acc:NP_500560]	133.009		94.305	240.152	2.54655	1.34854	8.94e-08	3.25e-06		94.305	129.71	1.37543	0.459881	0.101589	0.554392
R09B5.12	Protein R09B5.12 [Source:UniProtKB/TrEMBL;Acc:O44609]	60.6886		49.1024	102.746	2.09248	1.06521	6.64e-05	0.000800806		49.1024	48.4135	0.98597	-0.0203843	0.956679	1
R09E10.1		103.918		76.4353	170.845	2.23515	1.16037	1.33e-07	4.58e-06		76.4353	103.222	1.35046	0.433447	0.0843147	0.505391
R102.3	Protein R102.3 [Source:UniProtKB/TrEMBL;Acc:Q21889]	41.0714		25.4952	82.6865	3.24322	1.69743	4.41e-08	1.79e-06		25.4952	36.1789	1.41905	0.504923	0.193617	0.736375
R10H1.1	Uncharacterized protein R10H1.1 [Source:UniProtKB/Swiss-Prot;Acc:Q10043]	253.653		201.688	354.955	1.75993	0.815514	2.62e-06	5.55e-05		201.688	230.878	1.14473	0.195006	0.259461	0.815122
R11H6.7		21.5642		10.5236	48.962	4.65259	2.21803	1.34e-07	4.59e-06		10.5236	20.3493	1.93368	0.951351	0.0453012	0.370384
R12E2.7	Protein R12E2.7 [Source:UniProtKB/TrEMBL;Acc:O61784]	47.3806		4.66421	150.528	32.273	5.01225	6.09e-11	5.74e-09		4.66421	32.9193	7.05786	2.81923	6.90933e-05	0.00351865
R13A5.11	Serine/threonine-protein phosphatase [Source:UniProtKB/TrEMBL;Acc:Q95Y86]	75.5651		52.2375	140.666	2.69281	1.42911	1.82e-06	4.11e-05		52.2375	70.5461	1.35049	0.433479	0.257621	0.812686
R13A5.3	TransThyretin-Related family domain family member (ttr-32) [Source:RefSeq peptide;Acc:NP_498658]	360.619		247.367	563.535	2.27813	1.18785	9.42e-10	6.31e-08		247.367	360.107	1.45576	0.541772	0.0075907	0.124123
R13A5.6	TransThyretin-Related family domain family member (ttr-8) [Source:RefSeq peptide;Acc:NP_498657]	341.767		286.418	561.67	1.96102	0.971602	3.35e-09	1.88e-07		286.418	278.798	0.973396	-0.0389013	0.718745	1
R13G10.4		46.2984		31.8378	93.2	2.92734	1.54959	1.03e-07	3.69e-06		31.8378	46.3883	1.45702	0.54302	0.104924	0.561441
R155.2		455.921		356.858	774.83	2.17125	1.11853	3.49e-05	0.00047058		356.858	423.625	1.1871	0.247437	0.446915	0.972576
R155.4		19.1002		11.8928	42.6406	3.5854	1.84214	1.52e-05	0.000238882		11.8928	14.3152	1.20369	0.267459	0.612608	1
T01B10.2	GRounDhog (hedgehog-like family) family member (grd-14) [Source:RefSeq peptide;Acc:NP_509441]	221.624		225.337	341.584	1.51588	0.600153	0.00439257	0.0232431		225.337	130.152	0.577589	-0.791885	0.000817268	0.0251867
T01B11.4	Adenine Nucleotide Translocator family member (ant-1.44) [Source:RefSeq peptide;Acc:NP_501440]	194.113		135.28	361.783	2.67434	1.41918	2.64e-07	8.21e-06		135.28	180.051	1.33095	0.412458	0.203254	0.749675
T01D1.6	Activated in Blocked Unfolded protein response family member (abu-11) [Source:RefSeq peptide;Acc:NP_493679]	72.3544		11.9279	193.508	16.2232	4.01999	1.18e-27	1.41e-24		11.9279	78.7188	6.59957	2.72237	3.81737e-13	1.7843e-10
T02E1.1	defective SPErmatogenesis family member (spe-12) [Source:RefSeq peptide;Acc:NP_492242]	115.757		81.2379	192.828	2.37363	1.24709	2.4e-08	1.06e-06		81.2379	111.746	1.37554	0.459996	0.0771154	0.485167
T02E1.6	Protein T02E1.6 [Source:UniProtKB/TrEMBL;Acc:O02291]	274.781		200.039	445.905	2.22909	1.15646	4.8e-06	9.29e-05		200.039	268.343	1.34146	0.423799	0.137242	0.638635
T02E1.7	Uncharacterized protein T02E1.7 [Source:UniProtKB/Swiss-Prot;Acc:O45731]	121.401		69.1229	252.384	3.65123	1.86838	3.87e-10	2.91e-08		69.1229	116.258	1.6819	0.750089	0.0187345	0.219906
T03F6.4	Protein T03F6.4 [Source:UniProtKB/TrEMBL;Acc:O45741]	80.5776		31.2469	183.621	5.87645	2.55494	3.19e-07	9.6e-06		31.2469	68.2242	2.18339	1.12657	0.0319643	0.305825
T03F6.8		45.0846		23.3516	95.8677	4.1054	2.03752	3.23e-11	3.3e-09		23.3516	42.9466	1.83913	0.879022	0.0122808	0.169771
T04A8.3		29.7898		17.1469	60.341	3.51906	1.81519	3.35e-07	9.99e-06		17.1469	29.1507	1.70006	0.765583	0.0543035	0.410995
T04B2.2	Fer oncogene Related Kinase family member (frk-1) [Source:RefSeq peptide;Acc:NP_501818]	227.644		170.364	379.888	2.22986	1.15696	7.77e-08	2.9e-06		170.364	222.053	1.30341	0.382287	0.131784	0.627595
T04F3.3		186.55		143.58	314.141	2.18791	1.12955	1.47e-07	4.97e-06		143.58	183.61	1.2788	0.354788	0.148942	0.661114
T05B4.14		80.302		53.8076	140.482	2.61081	1.3845	3.75e-07	1.09e-05		53.8076	79.2674	1.47316	0.558918	0.0707003	0.466133
T05B4.3	PHAryngeal gland Toxin-related family member (phat-4) [Source:RefSeq peptide;Acc:NP_504152]	464.363		364.019	843.355	2.31679	1.21213	2.48e-14	5.5e-12		364.019	334.164	0.917985	-0.123457	0.362591	0.911312
T05C12.1		307.017		204.09	537.526	2.63377	1.39713	1.91e-09	1.16e-07		204.09	304.212	1.49058	0.575875	0.0236823	0.253128
T05C12.3	Uncharacterized oxidoreductase T05C12.3 [Source:UniProtKB/Swiss-Prot;Acc:Q22230]	115.731		77.9718	217.309	2.78702	1.47872	1.23e-06	2.96e-05		77.9718	114.078	1.46306	0.54899	0.130579	0.624975
T05C12.5	Protein DYLT-3 [Source:UniProtKB/TrEMBL;Acc:Q22226]	36.6228		25.869	65.5968	2.53573	1.3424	2.67e-05	0.000377896		25.869	30.9941	1.19812	0.260771	0.455798	0.978039
T05D4.5	Major sperm protein [Source:UniProtKB/TrEMBL;Acc:O45751]	223.141		191.135	324.099	1.69565	0.761842	0.000386947	0.00338709		191.135	200.433	1.04865	0.0685275	0.758917	1
T05E11.2	Protein T05E11.2, isoform a [Source:UniProtKB/TrEMBL;Acc:Q22234]	90.221		66.4234	149.946	2.25743	1.17468	3.65e-07	1.07e-05		66.4234	80.5674	1.21294	0.278504	0.241683	0.795327
T05F1.5	Protein T05F1.5 [Source:UniProtKB/TrEMBL;Acc:O18034]	321.795		247.321	527.735	2.1338	1.09343	1.65e-05	0.000254308		247.321	299.274	1.21006	0.275081	0.376935	0.922186
T06C10.3	Protein T06C10.3 [Source:UniProtKB/TrEMBL;Acc:Q22243]	159.672		121.315	275.606	2.27183	1.18386	2.12e-06	4.67e-05		121.315	152.401	1.25624	0.329116	0.294617	0.851383
T06C10.6	protein KINase family member (kin-26) [Source:RefSeq peptide;Acc:NP_501309]	95.6351		58.5451	178.698	3.05232	1.6099	1.13e-11	1.3e-09		58.5451	98.8476	1.6884	0.755657	0.00389065	0.0796828
T06D4.3	Protein T06D4.3 [Source:UniProtKB/TrEMBL;Acc:O16651]	23.8956		14.3275	50.8327	3.5479	1.82697	3.02e-06	6.24e-05		14.3275	19.1988	1.33999	0.422226	0.453361	0.976167
T06D4.4	Protein T06D4.4 [Source:UniProtKB/TrEMBL;Acc:O16652]	69.8594		48.1262	127.293	2.64499	1.40326	2.49e-08	1.09e-06		48.1262	62.0197	1.28869	0.365905	0.157637	0.680687
T06E4.10	Protein T06E4.10 [Source:UniProtKB/TrEMBL;Acc:Q22264]	11.2814		0.702125	33.2571	47.3663	5.56579	2.76e-12	3.74e-10		0.702125	11.1665	15.9039	3.99131	1.99753e-05	0.00123624
T07A5.1	Uncharacterized protein T07A5.1 [Source:UniProtKB/Swiss-Prot;Acc:Q10044]	181.832		140.926	314.217	2.22967	1.15683	8.48e-08	3.12e-06		140.926	139.196	0.987724	-0.0178198	0.665553	1
T07F10.4	Bacterially Un-Swollen (M. nematophilum resistant) family member (bus-19) [Source:RefSeq peptide;Acc:NP_001041162]	96.5753		61.7779	171.925	2.78295	1.47662	1.51e-10	1.26e-08		61.7779	96.5543	1.56292	0.644248	0.00855975	0.134638
T08A9.11		444.237		344.196	693.915	2.01604	1.01153	1.49e-10	1.25e-08		344.196	393.605	1.14355	0.193518	0.23159	0.783629
T08B1.5	F-box A protein family member (fbxa-201) [Source:RefSeq peptide;Acc:NP_503541]	22.2172		12.5823	47.8922	3.8063	1.92839	3.14e-06	6.46e-05		12.5823	20.2514	1.60951	0.686624	0.126431	0.616625
T08G11.2	Protein T08G11.2 [Source:UniProtKB/TrEMBL;Acc:Q94011]	125.445		98.1818	206.118	2.09935	1.06994	4.84e-07	1.36e-05		98.1818	127.755	1.3012	0.379848	0.105901	0.564048
T09A5.1	Calexcitin-2 [Source:UniProtKB/Swiss-Prot;Acc:P45961]	293.051		233.993	440.794	1.88379	0.913642	1.64e-05	0.000253839		233.993	271.738	1.16131	0.215754	0.373094	0.920293
T09F5.10	Protein T09F5.10 [Source:UniProtKB/TrEMBL;Acc:O62374]	113.258		79.1337	202.407	2.55778	1.35489	1.7e-07	5.62e-06		79.1337	111.843	1.41335	0.499117	0.0908517	0.525109
T10B5.2	Protein T10B5.2 [Source:UniProtKB/TrEMBL;Acc:O76408]	48.739		27.6535	99.4082	3.59477	1.8459	3.5e-10	2.68e-08		27.6535	45.8735	1.65887	0.730197	0.0257473	0.267031
T10E10.5	COLlagen family member (col-169) [Source:RefSeq peptide;Acc:NP_872255]	19.5973		17.4709	40.6672	2.32771	1.21891	0.00293602	0.0170184		17.4709	9.67533	0.553797	-0.85257	0.0627761	0.440616
T10E9.3	Protein T10E9.3 [Source:UniProtKB/TrEMBL;Acc:O01603]	98.6634		78.4368	169.114	2.15605	1.10839	0.00278896	0.0163477		78.4368	70.3674	0.897122	-0.156624	0.796653	1
T10E9.9	Acyl CoA DeHydrogenase family member (acdh-4) [Source:RefSeq peptide;Acc:NP_491886]	260.229		181.888	424.768	2.33532	1.22362	7.87e-10	5.42e-08		181.888	269.547	1.48194	0.567485	0.00657289	0.113591
T11B7.3	COLlagen family member (col-118) [Source:RefSeq peptide;Acc:NP_001122799]	1096.63		742.337	1817.4	2.44821	1.29173	2.9e-11	2.99e-09		742.337	1092.82	1.47213	0.557904	0.00874659	0.136913
T11F8.4	Protein T11F8.4 [Source:UniProtKB/TrEMBL;Acc:O44192]	99.9523		66.9832	185.681	2.77205	1.47095	1.35e-08	6.57e-07		66.9832	100.787	1.50466	0.589441	0.0526239	0.403936
T11G6.3	Protein T11G6.3 [Source:UniProtKB/TrEMBL;Acc:Q22410]	381.835		278.257	565.567	2.03254	1.02328	2.63e-10	2.06e-08		278.257	350.695	1.26033	0.3338	0.0789044	0.49033
T13F2.11	Major sperm protein 78 [Source:UniProtKB/Swiss-Prot;Acc:Q94053]	239.117		227.266	356.595	1.56906	0.649904	0.000657477	0.00517108		227.266	213.943	0.941376	-0.0871567	0.59033	1
T14G10.8	Protein T14G10.8 [Source:UniProtKB/TrEMBL;Acc:Q22497]	246.249		189.114	382.144	2.02071	1.01486	3.31e-07	9.92e-06		189.114	251.131	1.32793	0.409184	0.0834377	0.503218
T16A1.2	Protein T16A1.2 [Source:UniProtKB/TrEMBL;Acc:P91451]	75.2519		53.8284	141.077	2.62086	1.39004	6.54e-09	3.41e-07		53.8284	68.2634	1.26817	0.342743	0.166099	0.692475
T16A9.5	Protein T16A9.5 [Source:UniProtKB/TrEMBL;Acc:Q22524]	740.27		550.291	1237.18	2.24823	1.16879	1.32e-05	0.000212736		550.291	718.51	1.30569	0.384812	0.209939	0.758239
T16G12.7	PP1-like Ser/Thr protein phosphatase [Source:UniProtKB/TrEMBL;Acc:Q94374]	94.7496		64.7674	179.627	2.77341	1.47166	2.13e-09	1.28e-07		64.7674	91.2498	1.40888	0.494553	0.0551253	0.415691
T19C3.9	TransThyretin-Related family domain family member (ttr-7) [Source:RefSeq peptide;Acc:NP_001022770]	74.7524		62.0723	132.237	2.13037	1.09111	6.37e-06	0.000116672		62.0723	53.186	0.85684	-0.222903	0.367916	0.916039
T19D2.1	Protein T19D2.1 [Source:UniProtKB/TrEMBL;Acc:Q22580]	451.231		227.884	908.218	3.98545	1.99474	1.91e-13	3.41e-11		227.884	439.596	1.92904	0.947882	0.000917379	0.0273655
T20B5.2	Protein T20B5.2 [Source:UniProtKB/TrEMBL;Acc:Q22600]	89.6475		48.6675	158.628	3.25943	1.70462	4.23e-13	6.94e-11		48.6675	95.9131	1.97078	0.97877	8.73811e-05	0.00426814
T20C7.2	Nuclear Hormone Receptor family member (nhr-284) [Source:RefSeq peptide;Acc:NP_001024151]	97.402		60.6145	145.806	2.40546	1.26632	2.54e-08	1.11e-06		60.6145	88.3563	1.45768	0.54367	0.0308263	0.299469
T20H4.2	Protein T20H4.2 [Source:UniProtKB/TrEMBL;Acc:Q22621]	61.0912		48.3209	100.322	2.07615	1.05391	5.18e-05	0.000648821		48.3209	55.5834	1.1503	0.202007	0.464866	0.982685
T21C12.1	UNCoordinated family member (unc-49) [Source:RefSeq peptide;Acc:NP_001022782]	551.885		411.16	820.49	1.99555	0.996784	3.16e-09	1.79e-07		411.16	532.898	1.29608	0.374158	0.0477059	0.382009
T21D12.12	Protein T21D12.12 [Source:UniProtKB/TrEMBL;Acc:O16784]	369.184		333.976	503.499	1.50759	0.592243	0.000154439	0.00160095		333.976	324.844	0.972656	-0.0399984	0.806402	1
T21G5.1	Protein T21G5.1 [Source:UniProtKB/TrEMBL;Acc:O02064]	224.289		174.061	391.567	2.2496	1.16967	3.19e-06	6.54e-05		174.061	203.889	1.17136	0.228188	0.379844	0.924268
T22A3.6	Protein T22A3.6 [Source:UniProtKB/TrEMBL;Acc:P91823]	36.0757		18.8073	72.6271	3.86165	1.94922	4.98e-09	2.7e-07		18.8073	34.0689	1.81148	0.857165	0.0145236	0.189086
T22C8.6	Protein T22C8.6 [Source:UniProtKB/TrEMBL;Acc:Q22679]	124.039		83.5436	226.149	2.70696	1.43667	6e-07	1.62e-05		83.5436	114.685	1.37276	0.457075	0.162279	0.687129
T22G5.2	Fatty acid-binding protein homolog 7 [Source:UniProtKB/Swiss-Prot;Acc:O02323]	651.569		490.674	1002.92	2.04397	1.03138	1.34e-08	6.52e-07		490.674	669.509	1.36447	0.448338	0.0102066	0.14995
T23F11.2	Protein T23F11.2 [Source:UniProtKB/TrEMBL;Acc:Q22694]	128.45		103.266	222.701	2.15658	1.10875	7.32e-07	1.9e-05		103.266	115.814	1.12151	0.165445	0.559167	1
T25B2.2		461.359		331.82	736.283	2.21892	1.14986	1.45e-10	1.22e-08		331.82	395.488	1.19188	0.253233	0.171798	0.701428
T25B9.4	Protein T25B9.4 [Source:UniProtKB/TrEMBL;Acc:Q22765]	83.6658		55.7525	145.643	2.61232	1.38533	5.81e-09	3.07e-07		55.7525	80.7669	1.44867	0.534728	0.0316773	0.303966
T25B9.6	Protein T25B9.6 [Source:UniProtKB/TrEMBL;Acc:Q22769]	259.554		171.676	479.489	2.79298	1.48181	1.47e-08	7.04e-07		171.676	260.751	1.51885	0.602982	0.0316588	0.303966
T25C8.3		36.1664		18.0383	86.1668	4.77687	2.25607	8.33e-10	5.67e-08		18.0383	30.3783	1.6841	0.751976	0.0832065	0.502659
T25D10.5	BTB (Broad/complex/Tramtrack/Bric a brac) domain protein family member (btb-2) [Source:RefSeq peptide;Acc:NP_871995]	89.3878		61.5244	179.317	2.91457	1.54328	1.8e-08	8.27e-07		61.5244	82.0547	1.33369	0.415427	0.173589	0.703806
T26A5.1	WHiTe (Drosophila) related ABC transporte family member (wht-6) [Source:RefSeq peptide;Acc:NP_498425]	281.43		211.727	464.741	2.19501	1.13423	1.67e-06	3.81e-05		211.727	269.329	1.27206	0.347169	0.21015	0.758484
T26C5.4	Protein T26C5.4 [Source:UniProtKB/TrEMBL;Acc:Q22817]	131.804		71.3296	253.975	3.56058	1.83211	3.27e-18	1.59e-15		71.3296	127.8	1.79169	0.841318	0.000232329	0.0096118
T27A3.5	Protein T27A3.5 [Source:UniProtKB/TrEMBL;Acc:P91498]	205.703		144.63	372.132	2.57298	1.36344	2.87e-07	8.75e-06		144.63	212.267	1.46765	0.55351	0.0605694	0.433296
T27C10.8		78.8589		55.4324	142.073	2.56299	1.35783	1.44e-08	6.95e-07		55.4324	70.1322	1.26518	0.339347	0.172279	0.702383
T27E4.7	Protein T27E4.7 [Source:UniProtKB/TrEMBL;Acc:Q23055]	222.679		152.172	368.409	2.42101	1.27561	7.71e-13	1.23e-10		152.172	214.843	1.41185	0.497586	0.0120079	0.167117
T28C12.3	F-box A protein family member (fbxa-202) [Source:RefSeq peptide;Acc:NP_504615]	115.518		74.2578	224.592	3.02449	1.59669	1.18e-13	2.31e-11		74.2578	107.065	1.4418	0.527872	0.0234461	0.251829
T28C6.5	Protein T28C6.5 [Source:UniProtKB/TrEMBL;Acc:Q22846]	107.648		61.1506	201.972	3.30286	1.72372	6.15e-15	1.59e-12		61.1506	101.927	1.66682	0.737097	0.00179072	0.0446674
T28D9.9	Uncharacterized protein T28D9.9 [Source:UniProtKB/Swiss-Prot;Acc:Q10026]	29.6218		20.5174	59.3486	2.89259	1.53236	1.74e-05	0.000267113		20.5174	25.7985	1.25739	0.330435	0.435675	0.96446
T28F4.3	Protein T28F4.3 [Source:UniProtKB/TrEMBL;Acc:Q22852]	145.867		114.914	236.95	2.06197	1.04402	5.74e-06	0.00010719		114.914	120.912	1.05219	0.0733913	0.820765	1
T28H10.2	Protein T28H10.2 [Source:UniProtKB/TrEMBL;Acc:Q22857]	229.343		170.339	361.491	2.12218	1.08555	7.34e-08	2.76e-06		170.339	218.097	1.28036	0.356555	0.164986	0.690368
W01B11.2	SULfate Permease family member (sulp-6) [Source:RefSeq peptide;Acc:NP_491138]	192.103		125.88	355.288	2.82243	1.49694	5.94e-09	3.12e-07		125.88	188.733	1.49931	0.584298	0.0328583	0.310187
W01B6.2	Protein W01B6.2 [Source:UniProtKB/TrEMBL;Acc:Q23103]	309.279		210.181	544.174	2.58908	1.37244	1.94e-08	8.85e-07		210.181	312.663	1.48759	0.572979	0.0327265	0.309587
W01B6.6		100.484		77.863	180.711	2.32088	1.21467	7.88e-06	0.000138084		77.863	90.7789	1.16588	0.221418	0.375485	0.921887
W01C9.4	Uncharacterized oxidoreductase W01C9.4 [Source:UniProtKB/Swiss-Prot;Acc:Q23116]	173.745		125.64	280.984	2.23643	1.1612	6.57e-08	2.53e-06		125.64	179.205	1.42634	0.512323	0.0312805	0.301944
W02A2.3	Prion-like-(Q/N-rich)-domain-bearing protein family member (pqn-74) [Source:RefSeq peptide;Acc:NP_502562]	297.971		208.995	514.438	2.46148	1.29952	6.13e-12	7.5e-10		208.995	303.708	1.45318	0.539212	0.00406711	0.0822585
W02A2.8	Protein W02A2.8, isoform a [Source:UniProtKB/TrEMBL;Acc:Q9XUB1]	104.101		85.7183	178.894	2.087	1.06143	9.27e-07	2.33e-05		85.7183	93.3523	1.08906	0.123082	0.758992	1
W03C9.1	Protein W03C9.1 [Source:UniProtKB/TrEMBL;Acc:Q23147]	48.0886		30.63	94.3059	3.07887	1.6224	3.18e-08	1.35e-06		30.63	43.953	1.43496	0.521014	0.111882	0.58137
W03D8.10	Protein W03D8.10 [Source:UniProtKB/TrEMBL;Acc:O45005]	33.4607		13.2527	81.5442	6.15303	2.6213	1.01e-07	3.61e-06		13.2527	31.1914	2.35358	1.23486	0.0200756	0.229355
W03F11.3	DAF-16/FOXO Controlled, germline Tumor affecting family member (dct-9) [Source:RefSeq peptide;Acc:NP_490944]	96.4215		76.6564	165.769	2.16249	1.11269	4.39e-07	1.25e-05		76.6564	90.9432	1.18638	0.246561	0.369683	0.917175
W03G1.2	Protein W03G1.2 [Source:UniProtKB/TrEMBL;Acc:Q9UAY5]	90.5746		71.9271	164.454	2.2864	1.19308	1.32e-05	0.000212395		71.9271	77.4061	1.07618	0.105913	0.774935	1
W03G9.5	Protein W03G9.5 [Source:UniProtKB/TrEMBL;Acc:O44751]	55.7005		35.1679	101.405	2.88347	1.5278	3.69e-08	1.53e-06		35.1679	56.348	1.60226	0.680106	0.021554	0.239861
W04E12.4	Protein W04E12.4 [Source:UniProtKB/TrEMBL;Acc:Q9XUL3]	24.7815		12.5686	54.3679	4.32568	2.11293	8.93e-08	3.25e-06		12.5686	23.8511	1.89767	0.92423	0.0542581	0.410795
W05B2.7		207.546		142.909	367.672	2.57277	1.36332	2.17e-11	2.3e-09		142.909	173.332	1.21288	0.278442	0.33957	0.892158
W08D2.8	protein KINase family member (kin-21) [Source:RefSeq peptide;Acc:NP_501758]	85.9376		69.7867	152.21	2.18107	1.12504	2.94e-06	6.12e-05		69.7867	80.2075	1.14932	0.200784	0.566488	1
W08E3.4	Protein W08E3.4 [Source:UniProtKB/TrEMBL;Acc:P91915]	113.712		93.4658	175.576	1.87851	0.909586	1.56e-05	0.000243376		93.4658	112.337	1.2019	0.26532	0.228575	0.779624
W09C3.2	Protein W09C3.2 [Source:UniProtKB/TrEMBL;Acc:P91531]	118.289		73.9403	222.248	3.00577	1.58774	7.07e-10	4.94e-08		73.9403	113.007	1.52836	0.611983	0.0435427	0.363865
Y105C5B.11		44.0112		22.8799	83.693	3.65793	1.87103	2.23e-09	1.33e-07		22.8799	42.6622	1.86461	0.898876	0.00756966	0.124047
Y105C5B.18		109.811		83.2699	183.306	2.20135	1.13839	1.16e-06	2.83e-05		83.2699	105.777	1.27029	0.345163	0.261498	0.816638
Y113G7A.10	defective SPErmatogenesis family member (spe-19) [Source:RefSeq peptide;Acc:NP_507871]	28.358		14.6952	59.6153	4.05678	2.02033	5.3e-08	2.1e-06		14.6952	28.8248	1.9615	0.97196	0.0171423	0.209442
Y116A8C.23		122.711		89.3048	223.988	2.50813	1.32661	2.91e-07	8.83e-06		89.3048	116.757	1.3074	0.386699	0.167593	0.693699
Y119C1B.1		164.973		117.1	295.338	2.5221	1.33462	3.89e-07	1.12e-05		117.1	155.035	1.32395	0.404853	0.149801	0.662855
Y18D10A.7	PaTched Related family member (ptr-17) [Source:RefSeq peptide;Acc:NP_001021732]	21.8343		12.1626	47.0002	3.86431	1.95021	2.69e-06	5.68e-05		12.1626	16.7805	1.37968	0.464332	0.339236	0.89179
Y1A5A.1	Protein Y1A5A.1 [Source:UniProtKB/TrEMBL;Acc:Q9XXT7]	108.043		53.6313	245.937	4.5857	2.19714	4.41e-10	3.24e-08		53.6313	106.001	1.97647	0.982924	0.009952	0.147738
Y24D9B.1	Protein Y24D9B.1 [Source:UniProtKB/TrEMBL;Acc:Q9TYQ2]	70.7815		61.8134	112.121	1.81386	0.85906	0.000371922	0.00328752		61.8134	61.0511	0.987669	-0.0179005	0.814269	1
Y32F6A.2	Sodium:Neurotransmitter symporter Family family member (snf-10) [Source:RefSeq peptide;Acc:NP_505682]	141.127		101.796	242.744	2.3846	1.25375	3.68e-10	2.78e-08		101.796	129.173	1.26893	0.343614	0.105959	0.564048
Y37B11A.1	CUTiclin-Like family member (cutl-23) [Source:RefSeq peptide;Acc:NP_498247]	43.8828		29.7025	76.0354	2.5599	1.35609	7.76e-06	0.000136706		29.7025	40.7927	1.37338	0.457729	0.217594	0.767425
Y37F4.1		59.1838		41.1591	110.641	2.68814	1.42661	1.32e-07	4.56e-06		41.1591	47.8301	1.16208	0.216707	0.457732	0.978601
Y37F4.5	Protein Y37F4.5 [Source:UniProtKB/TrEMBL;Acc:Q75KS2]	123.292		96.8624	210.582	2.17403	1.12037	7.17e-08	2.72e-06		96.8624	108.649	1.12169	0.165671	0.57493	1
Y38F2AR.10	Major sperm protein [Source:UniProtKB/TrEMBL;Acc:Q95XR9]	118.326		85.5037	189.319	2.21416	1.14676	4.5e-08	1.82e-06		85.5037	113.802	1.33096	0.412464	0.0912672	0.526002
Y38H8A.3	Protein Y38H8A.3 [Source:UniProtKB/TrEMBL;Acc:O62426]	740.017		363.699	1487.01	4.08856	2.03159	5.73e-12	7.13e-10		363.699	806.422	2.21728	1.14879	0.000147298	0.00662493
Y39B6A.25		83.221		44.2948	188.1	4.24655	2.08629	1.39e-14	3.22e-12		44.2948	70.8358	1.59919	0.677341	0.0158224	0.199763
Y39E4B.11	Protein Y39E4B.11 [Source:UniProtKB/TrEMBL;Acc:Q9U2K9]	52.9523		39.6815	96.0498	2.42052	1.27532	5.42e-06	0.000102776		39.6815	50.5983	1.27511	0.350621	0.296162	0.852898
Y39F10A.3	Protein Y39F10A.3 [Source:UniProtKB/TrEMBL;Acc:Q9TYN8]	19.0512		7.32217	46.5093	6.35185	2.66718	1.63e-07	5.43e-06		7.32217	15.7017	2.1444	1.10057	0.0880037	0.516226
Y39G10AR.25	PEEL-1; Protein PEEL-1 [Source:UniProtKB/TrEMBL;Acc:G5EGC6]	71.4365		51.6033	141.643	2.74484	1.45672	6.87e-06	0.000123868		51.6033	57.2156	1.10876	0.148946	0.764087	1
Y39G8C.2	Protein Y39G8C.2 [Source:UniProtKB/TrEMBL;Acc:Q9BHK8]	70.6639		44.6232	135.375	3.03375	1.6011	4.9e-07	1.37e-05		44.6232	67.4975	1.51261	0.597041	0.0840347	0.504675
Y40B10A.4	Protein Y40B10A.4 [Source:UniProtKB/TrEMBL;Acc:Q965W6]	27.7732		11.0867	61.4087	5.53894	2.46961	1.67e-10	1.38e-08		11.0867	27.1355	2.44757	1.29135	0.00280112	0.0627435
Y41E3.18		64.2492		41.0858	120.655	2.93667	1.55418	1.9e-09	1.16e-07		41.0858	60.5418	1.47355	0.559292	0.0411188	0.353494
Y41E3.19		39.5257		24.4593	78.1406	3.19472	1.67569	2.73e-05	0.000385473		24.4593	35.4152	1.44793	0.533988	0.325314	0.881385
Y42A5A.3	Protein Y42A5A.3 [Source:UniProtKB/TrEMBL;Acc:Q9XWZ5]	47.1633		44.5729	75.6858	1.69802	0.763855	0.00575532	0.0285884		44.5729	33.4	0.749333	-0.41632	0.191801	0.734509
Y42H9AR.2	Protein Y42H9AR.2 [Source:UniProtKB/TrEMBL;Acc:Q9N3Y5]	54.9925		46.7974	89.19	1.90587	0.930453	0.000708817	0.00549333		46.7974	45.398	0.970096	-0.0438004	0.893506	1
Y46G5A.25		44.6591		24.485	104.617	4.27269	2.09514	2.31e-09	1.36e-07		24.485	40.2402	1.64347	0.716741	0.0906889	0.524877
Y47D3A.10	Putative T-box protein 34 [Source:UniProtKB/Swiss-Prot;Acc:Q9NAH2]	158.946		115.91	268.005	2.31219	1.20926	5.17e-07	1.43e-05		115.91	162.201	1.39937	0.484776	0.077509	0.486261
Y47D3A.30	fatty acid ELOngation family member (elo-8) [Source:RefSeq peptide;Acc:NP_741275]	208.626		133.101	386.344	2.90264	1.53737	7.87e-15	1.97e-12		133.101	207.232	1.55695	0.638726	0.00307492	0.0671964
Y47G6A.26	Protein Y47G6A.26 [Source:UniProtKB/TrEMBL;Acc:Q9N3R3]	171.25		102.331	338.992	3.3127	1.72801	1.08e-14	2.6e-12		102.331	153.052	1.49566	0.580781	0.0163918	0.20362
Y47G6A.3		128.985		104.909	201.8	1.92357	0.943789	5.56e-05	0.000687896		104.909	122.72	1.16977	0.226225	0.452888	0.975859
Y48D7A.2	FMRFamide-like neuropeptide 18 EMPGVLRF-amide SVPGVLRF-amide 1 SVPGVLRF-amide 2 EIPGVLRF-amide SEVPGVLRF-amide DVPGVLRF-amide SVPGVLRF-amide 3 [Source:UniProtKB/Swiss-Prot;Acc:Q9N4V0]	277.33		215.132	434.531	2.01984	1.01424	5.18e-09	2.78e-07		215.132	259.623	1.20681	0.271193	0.10527	0.562191
Y49E10.17	F-box A protein family member (fbxa-218) [Source:RefSeq peptide;Acc:NP_499622]	59.5708		49.0526	100.94	2.0578	1.0411	7.09e-05	0.000851211		49.0526	51.0374	1.04046	0.0572251	0.924465	1
Y49E10.9		31.3499		18.155	60.6225	3.33917	1.73949	7e-07	1.83e-05		18.155	28.6382	1.57743	0.657579	0.075376	0.481572
Y49F6B.8	Protein Y49F6B.8 [Source:UniProtKB/TrEMBL;Acc:Q9N4U6]	144.471		98.6829	275.304	2.78978	1.48015	2.28e-07	7.22e-06		98.6829	128.854	1.30574	0.384862	0.249997	0.805049
Y4C6B.2	Protein Y4C6B.2, isoform b [Source:UniProtKB/TrEMBL;Acc:Q7YZG4]	195.068		126.491	330.019	2.60904	1.38352	7.5e-11	6.89e-09		126.491	191.047	1.51036	0.594893	0.00682895	0.115838
Y50D4A.6		60.9867		61.7735	97.2517	1.57433	0.654734	0.00973834	0.0425236		61.7735	48.2632	0.781292	-0.356067	0.189656	0.730184
Y50E8A.12	Protein Y50E8A.12, isoform a [Source:UniProtKB/TrEMBL;Acc:Q9NAE6]	63.4615		30.3165	138.335	4.56302	2.18999	2.39e-13	4.19e-11		30.3165	66.4917	2.19325	1.13307	0.000694328	0.022243
Y50E8A.5	Protein Y50E8A.5 [Source:UniProtKB/TrEMBL;Acc:Q9NAF3]	54.973		43.0505	92.0138	2.13735	1.09582	7.27e-05	0.0008661		43.0505	48.7418	1.1322	0.179129	0.526642	1
Y50E8A.9	SCRaMblase (phospholipid scramblase) family member (scrm-7) [Source:RefSeq peptide;Acc:NP_506646]	61.6569		43.7163	117.16	2.68	1.42223	1.42e-05	0.000225434		43.7163	55.4824	1.26915	0.34386	0.362929	0.911658
Y51A2B.4	Protein Y51A2B.4 [Source:UniProtKB/TrEMBL;Acc:O45953]	30.0352		16.4043	59.0723	3.60102	1.84841	2.99e-07	9.04e-06		16.4043	28.3886	1.73055	0.791234	0.0765431	0.483999
Y51A2B.6	Protein Y51A2B.6 [Source:UniProtKB/TrEMBL;Acc:O45958]	61.1967		50.7578	107.962	2.12699	1.08882	0.00110893	0.00790087		50.7578	52.4948	1.03422	0.0485457	1	1
Y51B9A.5		135.389		105.068	215.491	2.05096	1.0363	6.58e-05	0.000795215		105.068	128.496	1.22297	0.290389	0.388199	0.930855
Y51H4A.9	COLlagen family member (col-137) [Source:RefSeq peptide;Acc:NP_502966]	40.0185		6.61569	135.001	20.4062	4.35094	8.02e-13	1.27e-10		6.61569	17.2499	2.60742	1.38263	0.0215194	0.23971
Y51H7C.9	Protein Y51H7C.9 [Source:UniProtKB/TrEMBL;Acc:Q95XY8]	143.512		112.623	219.947	1.95295	0.965654	1.25e-05	0.000203809		112.623	134.627	1.19537	0.25746	0.362769	0.911604
Y53C10A.15		19.9511		15.6015	43.0234	2.75765	1.46344	0.000392274	0.00341927		15.6015	12.5313	0.803211	-0.316148	0.432811	0.961411
Y53F4B.19	Major sperm protein [Source:UniProtKB/TrEMBL;Acc:Q9NAA1]	275.678		220.317	412.175	1.87082	0.903673	4.05e-06	8.03e-05		220.317	256.374	1.16366	0.218665	0.360408	0.909756
Y54E5A.2	Protein Y54E5A.2 [Source:UniProtKB/TrEMBL;Acc:Q9XWK0]	128.139		101.502	206.489	2.03434	1.02456	5.12e-07	1.42e-05		101.502	122.641	1.20826	0.272937	0.191224	0.733326
Y54G2A.15	Protein Y54G2A.15 [Source:UniProtKB/TrEMBL;Acc:Q9N3B8]	110.045		73.426	193.597	2.63662	1.39869	1.47e-10	1.23e-08		73.426	107.822	1.46845	0.554295	0.0186915	0.219628
Y54G2A.24	Serine/threonine-protein phosphatase [Source:UniProtKB/TrEMBL;Acc:Q9N3A8]	48.424		21.3005	114.722	5.38587	2.42918	6.62e-12	8.07e-10		21.3005	45.1044	2.11753	1.08238	0.00602104	0.107428
Y55B1AR.4	Protein Y55B1AR.4 [Source:UniProtKB/TrEMBL;Acc:Q9N382]	126.637		93.1373	200.364	2.15128	1.1052	3.62e-07	1.06e-05		93.1373	121.979	1.30967	0.389202	0.121655	0.604233
Y57G11A.4		377.14		317.376	561.88	1.77039	0.824069	3.46e-07	1.03e-05		317.376	316.393	0.996901	-0.00447732	0.851372	1
Y57G11B.3		72.8378		52.2162	124.379	2.382	1.25217	4.52e-07	1.28e-05		52.2162	73.177	1.40142	0.486893	0.095086	0.537236
Y57G11C.42		85.723		57.5641	170.609	2.9638	1.56745	2.32e-11	2.42e-09		57.5641	64.8386	1.12637	0.171685	0.337122	0.890803
Y57G11C.48		47.0778		35.2784	75.1684	2.13072	1.09134	0.000203411	0.00200291		35.2784	41.3283	1.17149	0.228346	0.571164	1
Y57G11C.6		186.721		138.617	335.235	2.41843	1.27407	2e-05	0.000299581		138.617	173.644	1.25269	0.325033	0.328908	0.885435
Y60A3A.24		48.0317		38.2631	81.0013	2.11695	1.08199	0.000172508	0.00175239		38.2631	38.9539	1.01805	0.0258144	1	1
Y66A7A.4		55.0508		30.9623	111.77	3.60988	1.85195	5.04e-11	4.89e-09		30.9623	48.3472	1.56149	0.642921	0.0580951	0.427985
Y69A2AR.8	Protein Y69A2AR.8 [Source:UniProtKB/TrEMBL;Acc:Q95XH4]	40.2168		25.0968	81.2656	3.23809	1.69514	8.68e-08	3.18e-06		25.0968	40.0421	1.59551	0.674015	0.080377	0.495001
Y69E1A.8	Protein Y69E1A.8 [Source:UniProtKB/TrEMBL;Acc:Q9XW35]	94.6737		55.2873	200.093	3.61915	1.85565	2.13e-08	9.54e-07		55.2873	81.2616	1.46981	0.555625	0.12812	0.620519
Y71F9AL.2	Protein Y71F9AL.2 [Source:UniProtKB/TrEMBL;Acc:Q9N4H2]	137.85		101.727	233.418	2.29455	1.19821	2.42e-07	7.62e-06		101.727	136.326	1.34012	0.422357	0.0888274	0.518514
Y71G12B.17	Protein Y71G12B.17 [Source:UniProtKB/TrEMBL;Acc:Q95XP0]	146.369		99.8722	249.271	2.4959	1.31956	5.28e-09	2.83e-07		99.8722	136.262	1.36436	0.448227	0.0906724	0.524877
Y71G12B.27	Protein Y71G12B.27 [Source:UniProtKB/TrEMBL;Acc:Q95XM4]	262.824		177.942	461.177	2.59173	1.37392	1.01e-14	2.45e-12		177.942	267.811	1.50505	0.589809	0.00302334	0.0665391
Y71G12B.3		117.515		79.432	210.659	2.65207	1.40712	8.39e-08	3.09e-06		79.432	111.246	1.40051	0.485956	0.135594	0.635918
Y73C8B.1	Protein Y73C8B.1 [Source:UniProtKB/TrEMBL;Acc:Q9N4E0]	83.1084		52.3122	155.742	2.97716	1.57394	7.16e-06	0.00012818		52.3122	71.3183	1.36332	0.447126	0.239431	0.792277
Y73C8B.3	Protein Y73C8B.3 [Source:UniProtKB/TrEMBL;Acc:Q9N4E2]	474.684		415.22	682.856	1.64456	0.717705	4.09e-06	8.1e-05		415.22	411.881	0.991959	-0.0116471	0.893673	1
Y73F4A.2	DOMON domain-containing protein Y73F4A.2 [Source:UniProtKB/Swiss-Prot;Acc:Q9XWC3]	904.336		526.843	1613.55	3.06269	1.6148	2.38e-27	2.71e-24		526.843	963.397	1.82862	0.870759	1.62772e-08	2.71841e-06
Y73F4A.3	Protein Y73F4A.3 [Source:UniProtKB/TrEMBL;Acc:Q9XWC1]	246.567		139.377	433.325	3.10901	1.63645	7.46e-20	4.72e-17		139.377	270.177	1.93846	0.954911	1.65266e-07	2.04005e-05
Y75B7B.1	Protein Y75B7B.1 [Source:UniProtKB/TrEMBL;Acc:Q9N4D3]	120.17		91.1425	202.245	2.21899	1.14991	4.63e-08	1.87e-06		91.1425	112.716	1.2367	0.306494	0.187714	0.727196
Y76B12C.4	Protein Y76B12C.4 [Source:UniProtKB/TrEMBL;Acc:Q9N4C7]	157.812		131.371	249.727	1.90092	0.926701	0.000115236	0.0012595		131.371	130.736	0.995166	-0.00699136	0.993346	1
Y7A9C.1		136.891		77.5026	239.506	3.0903	1.62775	2.69e-15	7.66e-13		77.5026	142.009	1.83232	0.873668	3.56825e-05	0.00202109
Y95B8A.2	Protein Y95B8A.2 [Source:UniProtKB/TrEMBL;Acc:Q9N2V3]	89.5429		42.4911	220.267	5.18383	2.37402	1.79e-23	1.63e-20		42.4911	64.2268	1.51154	0.596015	0.0127421	0.173405
Y95B8A.4	Protein Y95B8A.4 [Source:UniProtKB/TrEMBL;Acc:Q9N2V5]	120.204		69.3747	223.378	3.21987	1.687	1.73e-12	2.47e-10		69.3747	117.593	1.69505	0.761324	0.00499917	0.0947008
ZC116.5		63.2414		37.0908	119.303	3.21651	1.6855	3.3e-10	2.54e-08		37.0908	64.0912	1.72795	0.789065	0.00670596	0.11461
ZC155.2	Protein ZC155.2 [Source:UniProtKB/TrEMBL;Acc:Q23245]	36.9907		24.421	74.4015	3.04662	1.60721	4.91e-07	1.37e-05		24.421	30.7121	1.25761	0.330683	0.40776	0.942282
ZC412.10		320.839		259.745	461.092	1.77517	0.827958	4.3e-07	1.23e-05		259.745	298.854	1.15057	0.202344	0.25163	0.806218
ZC412.5	Protein ZC412.5 [Source:UniProtKB/TrEMBL;Acc:Q23309]	55.985		43.1499	89.8819	2.08301	1.05867	0.000107209	0.00118696		43.1499	51.0044	1.18203	0.241264	0.455419	0.978039
ZC455.1		201.026		125.008	337.413	2.69913	1.43249	9.3e-15	2.3e-12		125.008	221.575	1.77248	0.825771	1.70622e-05	0.0010825
ZC513.3	Protein ZC513.3 [Source:UniProtKB/TrEMBL;Acc:Q23363]	38.7732		23.4025	83.6312	3.5736	1.83738	6.82e-09	3.54e-07		23.4025	33.803	1.44442	0.53049	0.159984	0.683956
ZC581.2	Protein ZC581.2 [Source:UniProtKB/TrEMBL;Acc:O01773]	125.751		82.4024	222.964	2.7058	1.43605	2.44e-09	1.42e-07		82.4024	131.155	1.59164	0.670512	0.00955746	0.144142
ZC581.3	Protein ZC581.3 [Source:UniProtKB/TrEMBL;Acc:O01772]	825.065		712.555	1118.1	1.56914	0.649979	2.98e-05	0.000413266		712.555	733.479	1.02936	0.0417543	0.780939	1
ZC581.6	TRYpsin-like Protease family member (try-7) [Source:RefSeq peptide;Acc:NP_491910]	94.1972		64.4089	176.064	2.73353	1.45076	1.71e-10	1.4e-08		64.4089	91.8702	1.42636	0.512338	0.0351013	0.321345
ZC581.7	Protein ZC581.7 [Source:UniProtKB/TrEMBL;Acc:O01774]	145.803		101.455	251.739	2.48129	1.31109	2.46e-07	7.71e-06		101.455	142.638	1.40593	0.491521	0.0746844	0.479436
ZK1098.6	Uncharacterized protein ZK1098.6 [Source:UniProtKB/Swiss-Prot;Acc:P34606]	124.884		92.0089	205.209	2.23032	1.15725	3.3e-08	1.39e-06		92.0089	119.794	1.30199	0.380713	0.102821	0.55657
ZK1128.3	Uncharacterized protein ZK1128.3 [Source:UniProtKB/Swiss-Prot;Acc:Q09358]	155.26		122.282	273.313	2.23511	1.16034	8.85e-08	3.24e-06		122.282	137.472	1.12422	0.168929	0.543426	1
ZK1248.5	Protein ZK1248.5 [Source:UniProtKB/TrEMBL;Acc:Q23414]	189.049		132.536	351.331	2.65082	1.40644	1.95e-08	8.88e-07		132.536	174.03	1.31308	0.392951	0.139926	0.642697
ZK1251.1		327.713		254.461	505.023	1.98467	0.988902	3.78e-07	1.1e-05		254.461	305.296	1.19978	0.262765	0.215205	0.764817
ZK1251.5		24.2465		12.8778	53.4907	4.15371	2.0544	2.48e-07	7.75e-06		12.8778	21.0344	1.63339	0.707865	0.141288	0.645691
ZK1290.6	RNase H family member (rnh-1.1) [Source:RefSeq peptide;Acc:NP_001022508]	136.739		85.6761	242.012	2.82474	1.49812	3.26e-11	3.32e-09		85.6761	151.232	1.76516	0.819801	0.000997703	0.0288673
ZK1290.9	F-box A protein 224 [Source:UniProtKB/Swiss-Prot;Acc:Q09336]	54.7632		37.336	99.6812	2.66984	1.41675	1.62e-07	5.41e-06		37.336	51.3434	1.37517	0.459612	0.124024	0.609073
ZK250.6	MATH (meprin-associated Traf homology) domain containing family member (math-48) [Source:RefSeq peptide;Acc:NP_494136]	49.0962		33.6405	88.7855	2.63925	1.40013	1.45e-06	3.38e-05		33.6405	48.4635	1.44063	0.526701	0.0861573	0.511606
ZK354.6	Protein ZK354.6 [Source:UniProtKB/TrEMBL;Acc:P91566]	193.678		132.013	337.448	2.55617	1.35398	2.24e-07	7.14e-06		132.013	198.44	1.50319	0.588025	0.0371092	0.332551
ZK354.7	Major sperm protein [Source:UniProtKB/TrEMBL;Acc:P91567]	222.221		169.471	346.085	2.04215	1.03009	0.000187131	0.00187173		169.471	195.341	1.15265	0.204959	0.592288	1
ZK418.2	Protein ZK418.2, isoform b [Source:UniProtKB/TrEMBL;Acc:Q65ZK4]	140.143		96.7479	270.659	2.79757	1.48418	1.08e-08	5.35e-07		96.7479	126.64	1.30896	0.388426	0.171436	0.700988
ZK430.8	Peroxidase mlt-7 Peroxidase mlt-7 light chain Peroxidase mlt-7 heavy chain [Source:UniProtKB/Swiss-Prot;Acc:Q23490]	1464.88		1255.45	2208.07	1.75879	0.814584	1.1e-05	0.000182778		1255.45	1292.29	1.02934	0.0417259	0.902063	1
ZK484.7	Protein ZK484.7 [Source:UniProtKB/TrEMBL;Acc:O44901]	131.418		100.047	215.746	2.15645	1.10866	1.3e-07	4.5e-06		100.047	134.771	1.34707	0.42983	0.0585535	0.428318
ZK524.1	Presenilin spe-4 [Source:UniProtKB/Swiss-Prot;Acc:Q01608]	192.505		122.971	333.1	2.70878	1.43764	7e-14	1.44e-11		122.971	199.471	1.62211	0.697869	0.000803471	0.0249015
ZK546.3	Major sperm protein [Source:UniProtKB/TrEMBL;Acc:Q23524]	31.1345		16.5105	65.7282	3.981	1.99313	3.62e-06	7.32e-05		16.5105	27.5856	1.67079	0.740533	0.121552	0.604233
ZK622.4		167.955		106.331	284.378	2.67446	1.41925	1.34e-13	2.5e-11		106.331	169.122	1.59053	0.669505	0.00127129	0.0347054
ZK662.2	Protein ZK662.2 [Source:UniProtKB/TrEMBL;Acc:Q94406]	30.8941		7.36872	87.7999	11.9152	3.57473	2.63e-11	2.72e-09		7.36872	24.6765	3.34882	1.74365	0.00162767	0.0412604
ZK686.5	Putative zinc finger protein ZK686.5 [Source:UniProtKB/Swiss-Prot;Acc:Q7Z142]	32.8861		23.0742	63.4594	2.75023	1.45955	1.48e-05	0.000233794		23.0742	27.238	1.18045	0.23934	0.493346	0.996298
ZK688.12	Uncharacterized protein ZK688.12 [Source:UniProtKB/Swiss-Prot;Acc:Q27GV2]	65.9492		44.5722	109.382	2.45403	1.29516	3.39e-07	1.01e-05		44.5722	61.9574	1.39004	0.47513	0.108492	0.57124
ZK697.6	Glutathione S-Transferase family member (gst-21) [Source:RefSeq peptide;Acc:NP_503492]	43.5296		25.5861	91.7078	3.58428	1.84168	9.61e-10	6.38e-08		25.5861	28.9711	1.1323	0.179255	0.64201	1
ZK792.4	Protein ZK792.4, isoform a [Source:UniProtKB/TrEMBL;Acc:Q23595]	91.9879		56.353	173.796	3.08406	1.62483	2.45e-12	3.34e-10		56.353	89.0221	1.57972	0.659669	0.00694977	0.116926
ZK829.10	Sodium:Neurotransmitter symporter Family family member (snf-8) [Source:RefSeq peptide;Acc:NP_502271]	35.2773		20.9093	68.9388	3.29704	1.72117	1.34e-06	3.16e-05		20.9093	27.5547	1.31782	0.398155	0.293613	0.850412
ZK84.2	Protein ZK84.2 [Source:UniProtKB/TrEMBL;Acc:Q23633]	182.227		147.702	298.735	2.02255	1.01618	5.78e-07	1.57e-05		147.702	174.851	1.18381	0.243442	0.345532	0.895814
ZK858.2	Protein ZK858.2 [Source:UniProtKB/TrEMBL;Acc:Q94418]	677.615		480.541	1122.65	2.33622	1.22418	8.73e-10	5.89e-08		480.541	679.351	1.41372	0.499498	0.0196996	0.22655
ZK858.8		243.387		181.081	395.563	2.18446	1.12727	1.26e-10	1.09e-08		181.081	228.188	1.26015	0.333593	0.113029	0.583422
ZK892.5		165.535		107.321	285.83	2.66331	1.41322	5.34e-09	2.85e-07		107.321	170.45	1.58822	0.667413	0.0103146	0.15066
ZK930.4	Protein ZK930.4 [Source:UniProtKB/TrEMBL;Acc:Q23666]	140.315		100.63	251.492	2.49919	1.32146	4.52e-06	8.79e-05		100.63	137.231	1.36372	0.447547	0.212428	0.760301
ZK930.7	Protein ZK930.7 [Source:UniProtKB/TrEMBL;Acc:O46027]	64.0768		58.1424	95.5461	1.64331	0.716607	0.00510672	0.0261299		58.1424	55.6421	0.956996	-0.0634148	0.77956	1
ZK938.1		1136.37		838.713	1773	2.11395	1.07994	2.29e-07	7.23e-06		838.713	1158.65	1.38147	0.466201	0.0365769	0.32954
ZK945.6	Uncharacterized protein ZK945.6 [Source:UniProtKB/Swiss-Prot;Acc:Q09382]	61.8838		41.4163	113.963	2.75165	1.4603	9.48e-08	3.43e-06		41.4163	57.6009	1.39078	0.475894	0.081823	0.498912
ZK971.1		25.8845		17.049	50.8243	2.98107	1.57583	2.81e-05	0.00039399		17.049	21.1461	1.24031	0.310707	0.461342	0.980124
B0391.5	F-box A protein family member (fbxa-153) [Source:RefSeq peptide;Acc:NP_506881]	100.236		128.831	60.962	0.473194	-1.07949	3.67e-06	7.38e-05		128.831	100.343	0.778872	-0.360543	0.14669	0.65722
C04A11.2	Protein C04A11.2 [Source:UniProtKB/TrEMBL;Acc:O17568]	85.5399		94.6316	41.3125	0.436562	-1.19574	1.2e-06	2.9e-05		94.6316	100.325	1.06016	0.0842845	0.671319	1
C04F6.1	Vitellogenin-5 [Source:UniProtKB/Swiss-Prot;Acc:P06125]	108418		178093	24523.3	0.137699	-2.86041	6.29e-88	3.58e-84		178093	54046.1	0.303471	-1.72037	2.29412e-33	6.51328e-30
C06E2.5	Protein C06E2.5 [Source:UniProtKB/TrEMBL;Acc:Q17719]	157.065		173.578	106.166	0.611633	-0.709261	0.00180645	0.0116403		173.578	173.318	0.9985	-0.00216508	0.859221	1
C09B8.4	Protein C09B8.4 [Source:UniProtKB/TrEMBL;Acc:Q17846]	138.04		213.748	10.213	0.0477803	-4.38744	6.52e-34	9.28e-31		213.748	43.9523	0.205626	-2.2819	9.60215e-13	4.19411e-10
C17C3.12	Acyl CoA DeHydrogenase family member (acdh-2) [Source:RefSeq peptide;Acc:NP_495066]	1472.71		2810.38	32.1107	0.0114258	-6.45157	6.38e-132	7.26e-128		2810.38	319.969	0.113853	-3.13476	5.67884e-45	2.57967e-41
C24B9.3	Protein C24B9.3, isoform a [Source:UniProtKB/TrEMBL;Acc:O76430]	1586.9		1804	1103.04	0.611443	-0.70971	0.00355334	0.0197984		1804	1829.76	1.01428	0.0204547	0.815336	1
C25B8.3	Cathepsin B-like cysteine proteinase 6 [Source:UniProtKB/Swiss-Prot;Acc:P43510]	14320.1		18386.5	8363.67	0.45488	-1.13644	1.12e-16	3.98e-14		18386.5	12782.2	0.695195	-0.52451	0.000225562	0.00936596
C28D4.4	Protein C28D4.4 [Source:UniProtKB/TrEMBL;Acc:O02226]	37.2294		39.8408	18.5977	0.4668	-1.09912	0.0048944	0.0252706		39.8408	58.0711	1.45758	0.543574	0.172266	0.702383
C32F10.6	Nuclear hormone receptor family member nhr-2 [Source:UniProtKB/Swiss-Prot;Acc:Q10902]	528.659		632.187	321.582	0.508683	-0.975162	3.94e-05	0.000519589		632.187	527.962	0.835137	-0.259916	0.329906	0.886185
C33G8.7	Nuclear Hormone Receptor family member (nhr-161) [Source:RefSeq peptide;Acc:NP_504765]	67.7179		73.674	37.899	0.514414	-0.958998	0.000337261	0.00303375		73.674	69.3639	0.941497	-0.0869709	0.797682	1
C35A5.3	Protein C35A5.3 [Source:UniProtKB/TrEMBL;Acc:Q18472]	492.903		702.793	184.374	0.262345	-1.93046	2.33e-09	1.37e-07		702.793	390.346	0.555421	-0.848346	0.013257	0.178592
C36A4.1	CYtochrome P450 family member (cyp-25A1) [Source:RefSeq peptide;Acc:NP_497775]	108.141		164.335	14.0592	0.0855518	-3.54706	3.51e-17	1.41e-14		164.335	48.7794	0.296828	-1.7523	4.2791e-06	0.000333925
C36A4.2	CYtochrome P450 family member (cyp-25A2) [Source:RefSeq peptide;Acc:NP_497776]	260.517		329.97	109.096	0.330624	-1.59674	2.58e-05	0.000368632		329.97	237.422	0.719527	-0.47488	0.262715	0.818064
C42D8.2	Vitellogenin-2 [Source:UniProtKB/Swiss-Prot;Acc:P05690]	428397		520060	261036	0.501934	-0.99443	1.25e-13	2.41e-11		520060	434775	0.83601	-0.258408	0.0830107	0.502395
C44B12.1	Protein PERM-2 [Source:UniProtKB/TrEMBL;Acc:O44145]	14748.2		16748.3	9099.22	0.543292	-0.880199	1.07e-08	5.33e-07		16748.3	14875	0.88815	-0.171124	0.260319	0.815122
C50D2.6	Protein C50D2.6 [Source:UniProtKB/TrEMBL;Acc:Q8ITY7]	129.096		154.294	62.785	0.406917	-1.29719	2.32e-06	5.07e-05		154.294	120.857	0.783288	-0.352386	0.232612	0.784558
C50E3.12	Protein C50E3.12 [Source:UniProtKB/TrEMBL;Acc:Q22935]	336.645		425.214	196.116	0.461217	-1.11648	1.3e-06	3.08e-05		425.214	319.906	0.75234	-0.410543	0.0984307	0.54449
C50F2.6	FK506-Binding protein family member (fkb-5) [Source:RefSeq peptide;Acc:NP_491257]	261.859		315.898	107.322	0.339737	-1.55751	2.3e-05	0.000335119		315.898	238.371	0.754582	-0.406251	0.270753	0.827413
C50F4.6		414.477		472.282	258.416	0.547166	-0.86995	1.42e-07	4.84e-06		472.282	407.008	0.861792	-0.214589	0.250818	0.805319
C52B11.3	Dopamine receptor 4 [Source:UniProtKB/Swiss-Prot;Acc:Q18775]	113.52		117.615	58.8411	0.500284	-0.999181	0.0001254	0.00134839		117.615	155.236	1.31986	0.400383	0.0607172	0.433494
C55F2.1	Protein C55F2.1, isoform c [Source:UniProtKB/TrEMBL;Acc:Q7JNV5]	1239.81		1468.91	732.855	0.49891	-1.00315	4.3e-05	0.000559084		1468.91	1261.43	0.858753	-0.219684	0.540127	1
D1005.1	Probable ATP-citrate synthase [Source:UniProtKB/Swiss-Prot;Acc:P53585]	5534.43		6492.5	3622.81	0.557998	-0.841668	9.88e-10	6.54e-08		6492.5	5644.96	0.869458	-0.201812	0.132405	0.628619
F01D4.2	UDP-GlucuronosylTransferase family member (ugt-44) [Source:RefSeq peptide;Acc:NP_501933]	1374.05		1412.29	581.252	0.411566	-1.28081	0.00536253	0.0271342		1412.29	1648.44	1.1672	0.223058	0.509458	1
F08F1.5	Cell death abnormality protein 8 [Source:UniProtKB/Swiss-Prot;Acc:O17386]	107.814		126.388	61.1448	0.483786	-1.04756	3.62e-05	0.00048444		126.388	106.947	0.846179	-0.240965	0.371245	0.918064
F09E10.3	DeHydrogenases, Short chain family member (dhs-25) [Source:RefSeq peptide;Acc:NP_508282]	3082.67		4913.64	945.908	0.192507	-2.37702	8.01e-35	1.3e-31		4913.64	1754.83	0.357134	-1.48546	8.5808e-15	6.09049e-12
F13H8.3	Protein F13H8.3 [Source:UniProtKB/TrEMBL;Acc:Q19431]	554.665		843.154	207.525	0.246129	-2.02251	1.39e-34	2.11e-31		843.154	357.469	0.423966	-1.23798	3.20523e-14	1.86668e-11
F14H3.4	Protein F14H3.4 [Source:UniProtKB/TrEMBL;Acc:O45366]	709.731		808.964	432.04	0.534065	-0.904912	5.03e-09	2.71e-07		808.964	727.811	0.899682	-0.152513	0.379257	0.924108
F15E11.12		40.1497		72.8445	4.90334	0.0673125	-3.89298	1.15e-05	0.000189513		72.8445	33.7151	0.462837	-1.11142	0.19898	0.742988
F18H3.5	Cyclin-Dependent Kinase family member (cdk-4) [Source:RefSeq peptide;Acc:NP_510256]	296.56		328.156	203.386	0.619784	-0.690163	6.75e-05	0.000814276		328.156	313.343	0.95486	-0.0666383	0.826058	1
F19B10.2	Protein F19B10.2 [Source:UniProtKB/TrEMBL;Acc:O02074]	309.787		338.772	210.907	0.622563	-0.683709	0.000138084	0.00145862		338.772	340.928	1.00636	0.00915198	0.929192	1
F19B10.5	Protein F19B10.5 [Source:UniProtKB/TrEMBL;Acc:O02067]	192.154		215.205	119.702	0.556221	-0.846271	7.64e-06	0.000135199		215.205	205.607	0.955397	-0.0658281	0.807825	1
F21G4.2	Multidrug Resistance Protein family member (mrp-4) [Source:RefSeq peptide;Acc:NP_509658]	9528.41		10647.5	6691.37	0.628444	-0.670144	5.2e-07	1.44e-05		10647.5	10022.1	0.94126	-0.0873352	0.58845	1
F22A3.6	Invertebrate LYSozyme family member (ilys-5) [Source:RefSeq peptide;Acc:NP_001024594]	14429.4		18020.4	7640.1	0.423969	-1.23797	8.37e-11	7.6e-09		18020.4	13992.7	0.77649	-0.364961	0.0726308	0.472464
F22E10.2	P-GlycoProtein related family member (pgp-13) [Source:RefSeq peptide;Acc:NP_510127]	173.36		197.904	96.7834	0.489042	-1.03197	1.38e-06	3.24e-05		197.904	177.423	0.896509	-0.157609	0.546261	1
F30B5.4	Uncharacterized protein F30B5.4 [Source:UniProtKB/Swiss-Prot;Acc:Q19910]	718.18		966.367	446.737	0.462285	-1.11314	1.65e-12	2.39e-10		966.367	703.417	0.727899	-0.458191	0.00272461	0.0614539
F35F10.5	Protein F35F10.5 [Source:UniProtKB/TrEMBL;Acc:Q9GYU3]	93.6628		91.3442	22.4614	0.245898	-2.02387	1.5e-06	3.48e-05		91.3442	82.8796	0.907334	-0.140295	0.679321	1
F37B4.7	Folate-like transporter 2 [Source:UniProtKB/Swiss-Prot;Acc:O45166]	7789.54		8891.46	4297.42	0.483321	-1.04895	3.76e-07	1.09e-05		8891.46	7780.91	0.8751	-0.19248	0.356405	0.904947
F42E11.1	P-GlycoProtein related family member (pgp-4) [Source:RefSeq peptide;Acc:NP_509902]	124.903		156.693	80.6728	0.514846	-0.957788	7.3e-06	0.000130234		156.693	128.019	0.817006	-0.291581	0.200928	0.745943
F48E8.1	Protein lon-1 [Source:UniProtKB/Swiss-Prot;Acc:Q09566]	1148.95		1453.29	502.295	0.345626	-1.53272	1.97e-17	8.78e-15		1453.29	902.362	0.620909	-0.687547	0.000157671	0.00692686
F49E12.2	Downstream Of DAF-16 (regulated by DAF-16) family member (dod-23) [Source:RefSeq peptide;Acc:NP_495767]	1275.89		1732.07	545.426	0.314899	-1.66704	7.08e-15	1.81e-12		1732.07	919.534	0.530889	-0.913519	5.00311e-05	0.00266126
F52H2.7	Protein F52H2.7 [Source:UniProtKB/TrEMBL;Acc:O17398]	250.761		286.237	170.034	0.594033	-0.751386	4.24e-05	0.000552167		286.237	261.252	0.912714	-0.131765	0.555137	1
F53E10.4	Protein IRG-3 [Source:UniProtKB/TrEMBL;Acc:P91316]	144.631		194.846	78.4477	0.402615	-1.31253	1.8e-06	4.07e-05		194.846	156.042	0.800848	-0.3204	0.253723	0.80723
F54D5.5	Protein F54D5.5, isoform a [Source:UniProtKB/TrEMBL;Acc:Q20771]	1505.21		1597.71	1042.84	0.652706	-0.615495	1.84e-05	0.000280495		1597.71	1559.26	0.975935	-0.0351428	0.933659	1
F57F5.1	Protein F57F5.1 [Source:UniProtKB/TrEMBL;Acc:Q20950]	22095.5		25198.3	12276	0.487175	-1.03749	9.17e-09	4.62e-07		25198.3	24922.4	0.989052	-0.0158817	0.897786	1
F59D8.1	Vitellogenin-3 [Source:UniProtKB/Swiss-Prot;Acc:Q9N4J2]	13825.3		24685.5	1680.35	0.0680703	-3.87683	1.21e-142	2.76e-138		24685.5	4215.34	0.170762	-2.54994	3.86855e-67	8.78665e-63
F59D8.2	Vitellogenin-4 [Source:UniProtKB/Swiss-Prot;Acc:P18947]	12379.7		20590	2773.62	0.134707	-2.89211	1.12e-87	5.13e-84		20590	6403.59	0.311005	-1.68499	5.26819e-32	1.32952e-28
K02D7.3	COLlagen family member (col-101) [Source:RefSeq peptide;Acc:NP_499905]	19743.8		28555.7	6914.37	0.242136	-2.04611	5.99e-22	4.7e-19		28555.7	11897.8	0.416653	-1.26308	1.26695e-09	2.99753e-07
K07E3.3	Dauer or Aging adult Overexpression family member (dao-3) [Source:RefSeq peptide;Acc:NP_509362]	588.375		771.539	313.688	0.406574	-1.29841	3.75e-07	1.09e-05		771.539	584.976	0.758194	-0.39936	0.218644	0.768161
K07H8.6	Vitellogenin-6 [Source:UniProtKB/Swiss-Prot;Acc:P18948]	793783		1.02783e+06	378351	0.368105	-1.44181	2.78e-26	2.88e-23		1.02783e+06	741853	0.721763	-0.470403	0.00130361	0.0352908
K08F4.7	Glutathione S-transferase 4 [Source:UniProtKB/Swiss-Prot;Acc:Q21355]	376.67		431.968	175.881	0.407164	-1.29632	6.79e-09	3.53e-07		431.968	319.688	0.740074	-0.434258	0.0304158	0.297001
K09C4.5	Protein K09C4.5 [Source:UniProtKB/TrEMBL;Acc:Q21381]	123.808		155.565	29.1562	0.187421	-2.41564	3.09e-06	6.37e-05		155.565	97.3006	0.625466	-0.676996	0.261662	0.817039
K09E3.7	Protein K09E3.7 [Source:UniProtKB/TrEMBL;Acc:Q21401]	319.919		390.895	192.327	0.492018	-1.02322	2.22e-09	1.32e-07		390.895	308.823	0.79004	-0.340002	0.0572521	0.424369
K09F5.2	Vitellogenin-1 [Source:UniProtKB/Swiss-Prot;Acc:P55155]	94411		163833	20667.5	0.12615	-2.98679	3.91e-94	2.97e-90		163833	32247.6	0.196832	-2.34496	1.17599e-60	1.33551e-56
M151.7	Protein M151.7 [Source:UniProtKB/TrEMBL;Acc:Q965L8]	277.634		294.956	190.145	0.644656	-0.633398	0.000234203	0.00224121		294.956	325.217	1.1026	0.140906	0.440327	0.967754
M199.5	COLlagen family member (col-135) [Source:RefSeq peptide;Acc:NP_001023322]	4028.58		3669.07	1291.72	0.352057	-1.50612	5.77e-07	1.57e-05		3669.07	3575.48	0.974494	-0.0372752	0.839193	1
R05D8.8	DeHydrogenases, Short chain family member (dhs-14) [Source:RefSeq peptide;Acc:NP_503752]	267.02		335.89	155.406	0.462669	-1.11195	1.6e-06	3.68e-05		335.89	249.065	0.741507	-0.431468	0.101563	0.554392
R05G9.3	Protein R05G9.3 [Source:UniProtKB/TrEMBL;Acc:Q966H1]	409.506		468.504	263.062	0.561494	-0.832657	9.96e-07	2.49e-05		468.504	398.875	0.851381	-0.232123	0.248246	0.803079
R11E3.2	Protein R11E3.2 [Source:UniProtKB/TrEMBL;Acc:Q9TYX7]	78.1132		94.9993	32.077	0.337655	-1.56638	1.29e-06	3.07e-05		94.9993	73.0074	0.768504	-0.379875	0.318314	0.875177
T02G6.5	Protein T02G6.5, isoform a [Source:UniProtKB/TrEMBL;Acc:O62358]	295.686		353.834	164.031	0.463582	-1.1091	2.16e-10	1.73e-08		353.834	291.242	0.823105	-0.280852	0.127024	0.617531
T05H10.4	Uncharacterized protein T05H10.4 [Source:UniProtKB/Swiss-Prot;Acc:Q09348]	1556.83		1855.03	963.413	0.519353	-0.945213	1.41e-07	4.81e-06		1855.03	1509.61	0.813794	-0.297265	0.131467	0.627372
T09B9.1	Protein T09B9.1 [Source:UniProtKB/TrEMBL;Acc:Q7JMM5]	645.782		703.203	444.863	0.632623	-0.660581	4.67e-05	0.000595293		703.203	685.728	0.975149	-0.0363048	0.97756	1
T09F5.9	C-type LECtin family member (clec-47) [Source:RefSeq peptide;Acc:NP_506744]	1933.1		1962.54	998.651	0.508856	-0.97467	2.87e-09	1.64e-07		1962.54	2043	1.041	0.0579683	0.58942	1
T15B7.1		1604.62		1738.35	970.056	0.558034	-0.841576	7.07e-05	0.000849311		1738.35	1893.57	1.08929	0.123393	0.440622	0.967841
T15B7.3	COLlagen family member (col-143) [Source:RefSeq peptide;Acc:NP_504738]	16894.7		22919.8	9048.44	0.394787	-1.34085	2.07e-11	2.23e-09		22919.8	14865.2	0.648574	-0.624656	0.00162315	0.0412379
T22G5.6	Lipid Binding Protein family member (lbp-8) [Source:RefSeq peptide;Acc:NP_506444]	40.6224		46.5786	10.834	0.232596	-2.1041	6.87e-07	1.8e-05		46.5786	47.6267	1.0225	0.0321049	0.763249	1
T24E12.11	Protein T24E12.11 [Source:UniProtKB/TrEMBL;Acc:O44883]	105.19		121.187	57.5749	0.47509	-1.07373	3.51e-06	7.12e-05		121.187	111.638	0.9212	-0.118413	0.650508	1
W01C8.3	SET (trithorax/polycomb) domain containing family member (set-19) [Source:RefSeq peptide;Acc:NP_508956]	297.647		327.897	201.272	0.613827	-0.704095	4.14e-05	0.000541186		327.897	330.971	1.00938	0.0134626	0.861338	1
W01C8.4	SET (trithorax/polycomb) domain containing family member (set-20) [Source:RefSeq peptide;Acc:NP_001024934]	116.816		127.531	62.2181	0.487866	-1.03544	3.27e-06	6.69e-05		127.531	128.582	1.00824	0.0118456	0.863379	1
W02B8.2	Protein W02B8.2 [Source:UniProtKB/TrEMBL;Acc:Q9XVH4]	1653.37		2142.75	912.019	0.42563	-1.23233	2.75e-18	1.36e-15		2142.75	1422.73	0.663975	-0.5908	6.08833e-05	0.00317166
W03F11.1	Protein W03F11.1 [Source:UniProtKB/TrEMBL;Acc:O01780]	3036.42		3491.97	1834.91	0.525466	-0.928331	5.53e-06	0.00010424		3491.97	3058.02	0.875729	-0.191443	0.252355	0.806396
Y105E8A.4	Enoyl-CoA Hydratase family member (ech-7) [Source:RefSeq peptide;Acc:NP_740932]	1541.41		2067.11	755.883	0.365672	-1.45138	3.07e-17	1.28e-14		2067.11	1662.91	0.804461	-0.313906	0.0716132	0.469017
Y11D7A.13	FLYWCH zinc finger transcription factor homolog family member (flh-3) [Source:RefSeq peptide;Acc:NP_501619]	855.011		928.193	568.01	0.611952	-0.70851	4.25e-05	0.000552895		928.193	881.955	0.950184	-0.0737207	0.782079	1
Y27F2A.3	Serpentine Receptor, class I family member (sri-40) [Source:RefSeq peptide;Acc:NP_001022421]	964.325		1338.77	449.648	0.335867	-1.57404	4.58e-25	4.35e-22		1338.77	721.52	0.538944	-0.891793	5.14352e-09	1.03385e-06
Y39B6A.11	Protein DYF-17 [Source:UniProtKB/TrEMBL;Acc:Q9NET8]	98.1694		119.981	66.6126	0.555192	-0.848942	0.000106481	0.00118061		119.981	110.294	0.919259	-0.121457	0.57962	1
Y39B6A.20	ASpartyl Protease family member (asp-1) [Source:RefSeq peptide;Acc:NP_741677]	45079.5		54147.6	28256.1	0.521834	-0.938337	1.25e-07	4.37e-06		54147.6	46547.3	0.859637	-0.2182	0.234735	0.78741
Y40B10A.7		46.1966		60.7162	14.3154	0.235775	-2.08452	1.24e-07	4.36e-06		60.7162	36.693	0.604336	-0.726576	0.0379961	0.335931
Y46C8AL.3	C-type LECtin family member (clec-70) [Source:RefSeq peptide;Acc:NP_500439]	113.679		181.018	18.0716	0.0998335	-3.32433	5.28e-06	0.000100606		181.018	155.73	0.860303	-0.217083	0.939602	1
ZC53.1	Protein ZC53.1 [Source:UniProtKB/TrEMBL;Acc:Q23377]	157.124		199.511	80.0068	0.401015	-1.31827	1.31e-10	1.12e-08		199.511	140.285	0.703142	-0.508112	0.0145398	0.189142
ZC84.3	Protein CLASP-3 [Source:UniProtKB/Swiss-Prot;Acc:Q03609]	668.028		777.221	414.456	0.533254	-0.907105	7.12e-05	0.000853513		777.221	740.485	0.952735	-0.0698537	0.922349	1
ZK1098.3	Uncharacterized protein ZK1098.3 [Source:UniProtKB/Swiss-Prot;Acc:P34603]	201.742		220.264	123.993	0.562931	-0.828969	4.01e-05	0.000527034		220.264	207.622	0.942604	-0.0852756	0.738091	1
ZK783.4	FLecTin family member (flt-1) [Source:RefSeq peptide;Acc:NP_498673]	1571.84		1786.63	958.481	0.536473	-0.898422	1.31e-09	8.33e-08		1786.63	1602.87	0.897144	-0.156588	0.39628	0.934073
ZK945.4	Uncharacterized RING finger protein ZK945.4 [Source:UniProtKB/Swiss-Prot;Acc:Q09623]	167.886		196.734	100.589	0.511294	-0.967775	7.77e-07	2e-05		196.734	158.818	0.80727	-0.308877	0.115488	0.590798
